# Supplementary material for: Artificial Intelligence–Enhanced Multi-Algorithm R Shiny Application for Predictive Modeling and Analytics: Case Study of Alzheimer Disease Diagnostics
Source: JMIR Aging. 2025 Dec 30;8:e70272. doi: 10.2196/70272 (PMC12752916; doi:10.2196/70272)
Supplement: Multimedia Appendix 1 [file aging-v8-e70272-s001.zip]

Archive with 8 entries (5 files):
- App and data/
- App and data/Application/
- App and data/Application/.RData
- App and data/Application/.Rhistory
- App and data/Application/SMART-Pred App.R
- App and data/Data/
- App and data/Data/DARWIN_Full.csv
- App and data/Data/DARWIN_SHAP_APT.csv
