# Supplementary material for: Artificial Intelligence–Enhanced Multi-Algorithm R Shiny Application for Predictive Modeling and Analytics: Case Study of Alzheimer Disease Diagnostics
Source: JMIR Aging. 2025 Dec 30;8:e70272. doi: 10.2196/70272 (PMC12752916; doi:10.2196/70272)
Supplement: Multimedia Appendix 1 [file aging-v8-e70272-s001.zip › App and data/Data/DARWIN_Full.csv]

air_time1	disp_index1	gmrt_in_air1	gmrt_on_paper1	max_x_extension1	max_y_extension1	mean_acc_in_air1	mean_acc_on_paper1	mean_gmrt1	mean_jerk_in_air1	mean_jerk_on_paper1	mean_speed_in_air1	mean_speed_on_paper1	num_of_pendown1	paper_time1	pressure_mean1	pressure_var1	total_time1	air_time2	disp_index2	gmrt_in_air2	gmrt_on_paper2	max_x_extension2	max_y_extension2	mean_acc_in_air2	mean_acc_on_paper2	mean_gmrt2	mean_jerk_in_air2	mean_jerk_on_paper2	mean_speed_in_air2	mean_speed_on_paper2	num_of_pendown2	paper_time2	pressure_mean2	pressure_var2	total_time2	air_time3	disp_index3	gmrt_in_air3	gmrt_on_paper3	max_x_extension3	max_y_extension3	mean_acc_in_air3	mean_acc_on_paper3	mean_gmrt3	mean_jerk_in_air3	mean_jerk_on_paper3	mean_speed_in_air3	mean_speed_on_paper3	num_of_pendown3
5160	1.25E-05	120.8041741	86.85333376	957	6601	0.361800168	0.217459316	103.8287539	0.051836416	0.021547432	1.828075941	1.493242297	22	10730	1679.23206	288285.0449	15890	6085	1.19E-05	269.3557887	51.34226273	749	4945	0.616120599	0.076406213	160.3490257	0.110648063	0.010782803	3.374298552	0.605319562	6	18785	1851.080916	167223.5947	24870	4345	1.33E-05	330.4875726	106.6112291	4495	765	0.692386481	0.178768292	218.5494009	0.125262193	0.017351482	3.510505275	1.223025329	4
51980	1.60E-05	115.3182382	83.44868072	1694	6998	0.272513092	0.144879926	99.38345948	0.039826556	0.01688453	1.817744161	1.517763391	11	12460	1723.171348	210516.6356	64440	10515	1.51E-05	272.7712368	73.11585467	2298	5051	0.880794697	0.103936889	172.9435457	0.157949869	0.011602611	2.894192711	0.91216086	5	15585	1846.005454	198894.3352	26100	15885	1.25E-05	240.3823718	107.6481797	4498	2386	0.890156392	0.133220149	174.0152758	0.161043504	0.015673526	3.562667196	1.21906412	8
2600	1.03E-05	229.9339973	172.7618583	2333	5802	0.387019883	0.181342283	201.3479278	0.064220393	0.020126445	3.378343433	3.30886561	10	6080	1520.253289	120845.8717	8680	560	1.05E-05	122.8095843	92.98327881	322	5059	0.211138474	0.075103317	107.8964316	0.030854063	0.009264755	2.736669283	1.856534397	1	6545	1948.3178	48577.01894	7105	420	8.63E-06	82.56239194	146.1162954	4645	266	0.202898789	0.102299118	114.3393437	0.026745257	0.011406152	1.834658305	2.906881307	1
2130	1.03E-05	369.4033417	183.1931039	1756	8159	0.556879069	0.164502292	276.2982228	0.090407703	0.021150119	5.08249858	3.542645063	10	5595	1913.995532	100286.6032	7725	13735	1.40E-05	185.2785059	50.14155473	647	4714	0.344578543	0.129888391	117.7100303	0.053322841	0.010555975	2.937014754	0.851550349	7	13520	1772.405325	196922.247	27255	3795	1.39E-05	323.2731943	75.71159615	4568	966	0.268580576	0.132871938	199.4923952	0.039607205	0.011894933	2.788984462	1.44837327	5
2310	6.86E-06	257.997131	111.275889	987	4732	0.266076606	0.145104306	184.63651	0.037528236	0.018590301	3.804656241	2.180543781	8	4080	1819.121324	160061.8198	6390	4225	1.20E-05	112.6196852	63.49016434	285	4597	0.43423651	0.081101352	88.05492476	0.067752513	0.009944379	2.879225949	1.272411406	1	8325	1902.652853	92904.05967	12550	2255	1.17E-05	214.9581349	70.51718479	4076	317	0.233939987	0.157007918	142.7376599	0.029026202	0.015169714	1.14690817	1.414175287	4
1920	1.14E-05	199.7649568	109.9022542	1548	6260	0.212523252	0.143013328	154.8336055	0.028368998	0.01730324	2.63386081	2.10528167	7	7065	1246.059448	153502.7013	8985	8115	1.25E-05	226.2692335	67.10517204	270	4681	0.186515146	0.074182175	146.6872028	0.022595747	0.009358594	2.826521389	1.32869634	5	8475	1258.916814	252933.9075	16590	2620	1.19E-05	185.7584043	65.10052393	4075	332	0.227520216	0.178764569	125.4294641	0.029189494	0.015706209	1.490627585	1.295487818	4
6415	1.16E-05	276.5146013	279.7254095	1837	13414	0.678487179	0.193239442	278.1200054	0.121921597	0.023952168	5.206779616	4.442379554	16	5540	1812.662455	139328.6117	11955	16020	1.25E-05	209.8672513	70.64576256	891	4641	0.735168122	0.068992466	140.2565069	0.133674655	0.00832898	3.410201135	0.850487871	5	12465	1884.133975	87980.62625	28485	7155	1.34E-05	281.4278246	96.98237748	4438	754	0.910193938	0.182895405	189.205101	0.167434385	0.016219441	3.585340789	1.115371834	4
1510	6.94E-06	284.0156545	154.7838815	2883	4663	0.668660612	0.168026241	219.399768	0.123316834	0.021673807	5.100067627	2.939409533	4	4130	1949.090799	62846.49418	5640	6745	6.98E-06	86.07557862	72.09649793	566	4679	0.194422983	0.064979746	79.08603828	0.033667319	0.00830769	0.763016074	1.447704579	2	6540	2018	24786.00153	13285	1455	5.63E-06	187.8055358	196.425208	4276	224	0.3290316	0.081423311	192.1153719	0.056692392	0.010886431	2.07852537	3.936222022	1
4860	1.31E-05	236.8763124	308.5759848	3171	7348	0.277021383	0.214147624	272.7261486	0.040833902	0.023461	4.388766934	5.770358958	10	7440	1518.729839	157685.0372	12300	7020	1.49E-05	215.627377	64.48093131	905	5115	0.228721804	0.136339553	140.0541542	0.036059837	0.012623367	2.698866645	0.795124862	4	15320	1623.887076	108375.9729	22340	7015	1.31E-05	185.7719965	47.84850612	4175	741	0.189454263	0.11269989	116.8102513	0.023791766	0.00979363	2.241167378	0.588483115	5
6265	1.26E-05	381.9288721	354.1100895	5568	12313	1.2791706	0.193083784	368.0194808	0.23431351	0.019893214	6.401486948	6.579061303	8	6350	1295.096063	95099.85376	12615	8820	1.36E-05	277.1286856	190.2460287	2381	7972	0.454166985	0.072367323	233.6873572	0.077435063	0.007972165	3.070442015	2.37965723	5	7140	974.2955182	121235.4631	15960	5815	8.57E-06	427.5060471	223.7864842	4204	1147	1.089693025	0.079227504	325.6462656	0.197970007	0.011724469	6.64178661	2.66102853	4
2985	1.27E-05	220.777297	93.24728263	1938	6711	0.36664284	0.152547249	157.0122898	0.05662879	0.015612985	3.110902859	1.582180557	5	8350	1426.586826	108200.5287	11335	58780	1.70E-05	116.643872	23.55586857	1916	4703	0.468605296	0.106878535	70.09987027	0.082371684	0.011860214	1.982778633	0.277661991	20	44840	1310.184211	210727.3211	103620	9910	1.52E-05	169.9411195	55.20511475	4914	1457	0.346694422	0.216593452	112.5731171	0.057698824	0.018988103	2.107770321	0.676383181	8
1970	1.07E-05	231.4997774	90.64948014	1434	5643	0.209560376	0.144054317	161.0746288	0.031651798	0.016534409	3.399653772	1.709760861	7	7315	1525.02324	154048.5381	9285	22340	1.24E-05	292.6687059	129.7505334	1809	4734	0.546843818	0.117796777	211.2096197	0.100158867	0.012186218	4.69417538	1.425508018	5	7995	1395.797999	108780.7753	30335	19555	4.27E-06	63.18096542	92.93083926	787	2596	0.297367976	0.064564058	78.05590234	0.051026175	0.008761509	1.138029879	1.081714888	2
3890	1.05E-05	184.0508286	146.0670832	1528	7011	0.250233403	0.18223471	165.0589559	0.032052822	0.021659046	3.258661297	2.510323959	13	6370	803.5408163	66247.70987	10260	1480	1.04E-05	254.1256117	98.35113426	796	4755	0.233204794	0.059443623	176.238373	0.030268781	0.008175143	1.009658422	1.972137001	2	6110	1016.311784	90173.50754	7590	1995	9.83E-06	111.436321	114.1884002	4239	749	0.355435289	0.08116732	112.8123606	0.054968266	0.011220882	2.438836499	2.299124394	1
1190	8.49E-06	348.4757525	197.6914132	1739	7297	0.189114059	0.158889462	273.0835828	0.025024238	0.017805135	3.374100943	3.718391574	3	4305	1712.780488	113290.5825	5495	3060	1.55E-05	63.7169391	45.27335666	925	4981	0.19607449	0.107875011	54.49514788	0.02574662	0.011029721	1.089685071	0.908272888	1	12605	1866.270924	129629.401	15665	1560	1.32E-05	41.34302403	66.05404147	4363	726	0.195584559	0.150499745	53.69853275	0.02209483	0.013441821	0.772221965	1.317891136	1
2900	1.14E-05	305.0926628	130.5014016	1214	8202	0.979939899	0.127558602	217.7970322	0.185118173	0.016558994	4.397375931	2.368506924	10	6935	1289.229993	143635.9594	9835	6135	1.16E-05	269.3255957	142.8949877	1241	4934	0.429868673	0.09188141	206.1102917	0.072794567	0.011502948	3.606068651	1.666109553	4	7485	1068.522378	157580.5514	13620	2680	1.04E-05	34.8600021	58.30681674	4179	530	0.190064916	0.097376402	46.58340942	0.023561062	0.011180787	0.664589986	1.166168527	1
4955	1.19E-05	306.9383402	209.3656984	1652	8863	0.712833979	0.179700317	258.1520193	0.134393313	0.020143458	4.563230859	3.921159891	9	6890	1684.191582	117212.7093	11845	22580	1.46E-05	128.9000185	27.1079146	643	4656	0.434335542	0.165883021	78.00396654	0.07435501	0.013766848	1.908261618	0.520414583	11	22785	984.4160632	142843.2265	45365	4465	1.24E-05	284.446751	90.41063277	4265	575	0.526340642	0.263183081	187.4286919	0.093097282	0.014622971	2.803288618	1.047658041	4
5655	1.01E-05	124.5290358	120.0544741	1336	6170	0.482080748	0.131625906	122.291755	0.084839504	0.016759375	2.077973621	2.057415467	14	5340	1492.019663	163215.2459	10995	1435	1.19E-05	389.3956181	76.17379148	924	4979	0.220990492	0.095986587	232.7847048	0.030996698	0.010757559	4.159919425	1.508055926	4	7920	1906.636364	143575.7301	9355	2145	1.11E-05	516.0024827	77.57508659	4337	424	0.718806023	0.112083408	296.7887846	0.131357652	0.01280337	2.619774036	1.551652986	2
12980	1.05E-05	164.8758209	68.57163512	11195	7222	0.41315131	0.160647098	116.723728	0.070857449	0.019321338	3.109445238	1.3238234	13	9255	1115.264722	115329.0223	22235	32005	1.31E-05	256.6078002	85.2230771	2491	5407	1.053868356	0.101877187	170.9154386	0.194413391	0.012892328	4.714241486	0.958340488	5	12605	1501.210631	160153.2095	44610	8785	9.12E-06	287.7331757	137.2108482	3893	1837	0.561197589	0.11075627	212.472012	0.094129748	0.015403321	4.637820759	1.529148915	4
6365	1.11E-05	78.33916113	118.6605736	1425	7755	0.127188414	0.119885543	98.49986737	0.016190354	0.014669905	0.831677682	2.307646541	10	6460	1482.620743	250511.5032	12825	27745	1.73E-05	259.7154753	61.11976425	1342	5769	0.747312719	0.075386844	160.4176198	0.133890903	0.009775956	4.768731212	1.132662521	12	14580	1407.182442	238867.3309	42325	15940	1.52E-05	239.1620786	51.36031819	4680	1396	0.428940608	0.190080714	145.2611984	0.067869601	0.01824143	3.733899831	0.984314748	14
32300	1.29E-05	139.4107734	94.24823893	2091	5908	0.415121663	0.104892312	116.8295061	0.07267198	0.014504268	2.869014666	1.624402129	21	9835	1268.398068	171652.568	42135	22575	1.48E-05	151.9341573	20.82701508	213	13250	0.291326098	0.093983704	86.38058619	0.048510562	0.007511062	2.565453245	0.420644727	1	12700	1456.590945	45575.49212	35275	10000	7.20E-06	136.1359436	99.43881142	6706	147	0.357279891	0.117704843	117.7873775	0.054367605	0.015066875	1.98717485	1.199019744	3
3525	1.02E-05	126.3235989	139.5962431	1046	6118	0.225716931	0.161174468	132.959921	0.026493495	0.020018228	1.802937221	2.613177431	15	6275	1261.23745	187505.1293	9800	21475	1.39E-05	281.4527552	71.43766562	840	5174	0.765108158	0.105780156	176.4452104	0.134726624	0.0100524	4.863516751	0.8232641	12	13920	1134.284124	115938.7149	35395	6050	1.25E-05	279.3072557	101.0769784	4142	2604	0.515313359	0.127961211	190.1921171	0.091284348	0.014217683	3.576830658	1.180701719	8
7870	1.22E-05	102.9813656	79.64754053	1420	6142	0.320674233	0.156004343	91.31445308	0.054544629	0.016951568	1.728142674	1.324384332	8	9755	1671.095336	162309.1349	17625	2990	1.18E-05	73.10957578	46.63821951	398	4842	0.132911365	0.142479868	59.87389764	0.020126914	0.012202906	0.581303656	0.932561948	1	9435	1803.749338	41254.00765	12425	1350	1.00E-05	125.6948945	68.65067005	4020	302	0.15494382	0.170783594	97.17278228	0.025306288	0.01637009	0.65447759	1.366851353	1
4200	1.05E-05	123.2853453	83.69595064	1032	5309	0.239568238	0.186360349	103.490648	0.024679596	0.018551748	1.970525067	1.379863742	13	8630	1018.217265	85695.447	12830	8540	1.44E-05	253.1166796	42.96040788	1119	4715	0.355105918	0.180253879	148.0385437	0.057758503	0.012011949	3.770178981	0.818588298	4	14030	1434.529223	132113.9241	22570	3780	1.36E-05	338.8288806	113.354956	4348	879	0.195293865	0.180715287	226.0919183	0.021506788	0.017555409	3.463838927	1.327190263	4
4695	7.28E-06	170.6400091	141.2005391	1715	5983	0.182334138	0.144739615	155.9202741	0.028538451	0.017615983	2.669581468	2.235442546	10	3975	1514.38239	203531.0664	8670	9405	1.25E-05	382.3505844	44.94790716	222	4676	0.748842234	0.093911838	213.6492458	0.128747536	0.010568619	6.950160634	0.842607208	3	13325	1916.912946	166816.117	22730	840	1.08E-05	60.2489803	61.95662503	3882	246	0.205797246	0.136670142	61.10280267	0.028501603	0.014702163	1.458130831	1.235458995	1
5000	8.65E-06	229.1370537	160.55596	1422	7058	0.223681134	0.15414207	194.8465068	0.032744049	0.0196005	3.589878363	3.00859422	6	4770	1921.646751	82365.22008	9770	12385	1.33E-05	343.7489075	77.38664001	1283	5229	0.892261554	0.107377054	210.5677738	0.157573283	0.012076761	5.488976066	1.4300954	9	9205	1866.643129	196536.7184	21590	9515	1.15E-05	248.8058793	89.04326327	4248	989	0.406204475	0.110884208	168.9245713	0.05852759	0.013211253	4.114215397	1.77017625	3
2915	1.03E-05	202.9456868	172.225169	1296	6818	0.219211763	0.146433857	187.5854279	0.029357224	0.019329904	2.828033265	3.149974297	9	5745	1456.54134	170829.0977	8660	16840	1.36E-05	145.1592394	54.63435556	689	5148	0.435635077	0.098918756	99.89679746	0.076897888	0.010800667	2.20268157	1.039400778	7	11515	1327.74251	203028.8356	28355	11315	1.36E-05	270.2995354	113.0191381	4360	744	0.580616332	0.131423879	191.6593367	0.105043356	0.013130066	3.889795868	1.350843915	4
3365	5.79E-06	139.7059851	179.7768315	1777	6415	0.206495764	0.208558608	159.7414083	0.026073025	0.024280781	1.974643728	3.508735265	6	2915	1854.830189	135388.5012	6280	7180	1.09E-05	319.2638506	147.5673394	404	5502	0.489275481	0.069523795	233.415595	0.08132372	0.008721297	3.632417607	1.708372627	4	7215	1942.640333	111629.7119	14395	2070	6.94E-06	652.1181515	344.2343498	4908	786	0.261620395	0.087227206	498.1762507	0.026906036	0.013080794	6.417465455	3.998247832	4
1385	7.45E-06	313.6427464	152.8003078	1019	5844	0.208694097	0.148942766	233.2215271	0.029411174	0.019626372	3.7603128	2.963851905	8	3725	1483.216107	133733.858	5110	2635	9.31E-06	52.13731128	132.3306412	288	5339	0.311402786	0.052991668	92.23397624	0.043971629	0.008535459	1.279550028	2.634944629	1	4795	1971.446298	60372.73512	7430	440	7.08E-06	64.89829481	203.2464288	4597	282	0.300063041	0.07477491	134.0723618	0.037010313	0.010832688	1.512772777	4.035585915	1
4115	7.84E-06	177.2948687	103.1182016	1257	4903	0.570892443	0.160674496	140.2065352	0.100499528	0.020221963	3.108564926	1.979156065	6	5015	777.8474576	51807.86008	9130	23680	1.58E-05	117.3482656	65.03277755	847	5181	0.232910537	0.130867109	91.19052158	0.032171028	0.015774094	1.813403753	0.817848885	19	21015	808.3445158	65430.0707	44695	16825	1.18E-05	92.83217715	107.2796222	3917	611	0.176226637	0.141205835	100.0558997	0.027236353	0.013967086	1.187168897	1.296541546	4
9880	1.49E-05	137.5240305	56.24826417	901	7768	0.368334928	0.181915959	96.88614731	0.057226451	0.018963885	2.634658132	0.991744933	13	15535	1735.374316	147139.4328	25415	14240	1.18E-05	390.6281629	100.0575493	629	5271	1.548553061	0.112708869	245.3428561	0.292048889	0.011328222	7.203297084	1.170767693	5	9325	1936.734048	125063.4832	23565	30145	1.21E-05	415.6116681	126.4295045	4195	666	1.965047939	0.143356154	271.0205863	0.376157816	0.015232197	6.871272583	1.475602955	6
1405	1.08E-05	233.1938013	114.7835011	1690	6268	0.214848628	0.140902947	173.9886512	0.02693117	0.018093675	2.260452671	2.134250281	8	6110	1617.676759	160270.3513	7515	935	1.45E-05	95.76299572	40.55019759	1087	4974	0.174515124	0.07972551	68.15659665	0.024642789	0.007531393	1.537611299	0.810805702	1	13355	1286.957694	56522.1094	14290	530	1.51E-05	96.00860163	80.27583217	6347	764	0.20674268	0.105207741	88.1422169	0.033766875	0.01120755	1.300592227	1.604748469	1
5100	1.06E-05	177.9635561	237.6092984	1648	6681	0.189134881	0.18636272	207.7864273	0.02439112	0.024875345	3.036885672	4.24855312	9	5565	1821.44115	151584.1621	10665	11330	1.40E-05	206.6955914	91.12272354	959	5355	0.341086393	0.087144531	148.9091575	0.057597501	0.010684379	3.172278754	1.061859395	6	11370	1747.585312	292883.3043	22700	8000	1.42E-05	302.3157275	146.3696239	4886	892	0.417289041	0.14517331	224.3426757	0.06942195	0.015413932	4.537785873	1.523566288	5
4410	1.11E-05	170.4721449	132.9297488	1910	8502	0.222531509	0.139788916	151.7009469	0.032345397	0.018337628	2.548619725	2.247477486	13	6030	946.4577114	123705.5849	10440	930	1.23E-05	41.99843027	86.00217785	524	5269	0.152603426	0.058648909	64.00030406	0.023071622	0.007834191	0.787001296	1.712990386	1	7575	1862.186139	59341.57591	8505	2590	1.15E-05	71.04657304	111.7077779	4836	185	0.248107077	0.087170723	91.37717548	0.02606886	0.009999009	1.548456626	2.221923096	1
2630	1.29E-05	276.7147229	181.3175646	1639	11729	0.21801868	0.164965471	229.0161437	0.030150735	0.019505	3.440999421	3.283823197	11	6370	1264.529042	122712.1644	9000	7405	1.42E-05	166.2628808	93.52002566	1036	4770	0.157626295	0.086563215	129.8914532	0.020559623	0.010011307	1.953522265	1.039889015	6	10975	914.7854214	124734.3927	18380	8055	1.12E-05	253.0071541	128.7628158	3942	1020	0.381746315	0.130528621	190.884985	0.055296552	0.01523149	3.165420275	1.548873891	5
900	7.06E-06	689.164667	412.0939728	3937	8474	0.943475634	0.339286366	550.6293199	0.158460099	0.030765383	11.80837169	8.407685203	4	2910	1828.486254	50452.18108	3810	23055	9.98E-06	137.565406	49.70650205	2869	5281	0.337129262	0.042603445	93.63595403	0.054136191	0.005701169	2.838208453	0.893765323	10	14945	1847.92372	218422.3381	38000	4905	9.13E-06	293.0840571	98.44620045	4071	2224	0.515083458	0.094803674	195.7651288	0.083528417	0.012585441	5.620134538	1.95800167	1
720	6.87E-06	356.396928	127.0508112	786	4249	0.212228744	0.155220815	241.7238696	0.032512914	0.019439646	3.023167712	2.452606659	4	3795	1761.114625	75735.40583	4515	480	9.93E-06	96.82957865	76.53198023	623	4751	0.20160996	0.045297971	86.68077944	0.024743264	0.006976833	2.220850929	1.523455945	1	7125	2018.369123	9083.432871	7605	805	8.61E-06	386.6326556	119.8712975	4396	900	2.723624228	0.072120976	253.2519765	0.523210007	0.010706641	7.855128651	2.38677741	2
12960	1.86E-05	154.0948756	66.1379203	1335	9809	0.303532857	0.168974303	110.1163979	0.036622754	0.017880482	2.51652692	1.127775501	17	17060	1849.797773	172503.8999	30020	15325	1.40E-05	175.2733485	54.26261489	868	4797	0.376606497	0.134192772	114.7679817	0.063348887	0.012830489	2.006707391	0.860759035	6	15340	1758.407432	175112.7362	30665	5730	1.34E-05	311.9966895	62.15459016	4531	964	0.66269757	0.146209722	187.0756398	0.117705582	0.017286211	4.014188701	1.010134909	5
2920	7.63E-06	116.3606113	102.5925996	1197	6024	0.264047978	0.170030414	109.4766055	0.035878149	0.020914866	2.047416063	1.455293398	17	4920	1685.566057	187873.3412	7840	22045	1.49E-05	180.107266	86.86924305	1046	4906	0.547906049	0.110260482	133.4882545	0.096336069	0.014029789	2.59800209	1.045923337	9	11725	1670.679318	253828.8046	33770	6085	1.01E-05	213.7831793	184.3343065	4421	735	0.327891419	0.103891094	199.0587429	0.054432698	0.012715027	2.403419045	2.185104683	4
2635	7.17E-06	261.1666469	147.3342928	2099	3936	0.620047449	0.149458948	204.2504698	0.1120016	0.017031593	4.708322275	2.948358072	4	4420	1483.256787	102763.3854	7055	6505	1.04E-05	281.0775033	58.53006916	728	4954	0.350438112	0.070334721	169.8037862	0.053604656	0.009259786	5.199291571	1.172235913	3	9830	1720.602747	102838.7125	16335	635	9.22E-06	201.922133	111.8876945	4774	437	0.593940117	0.098232653	156.9049138	0.107482562	0.01315452	3.696651743	2.24023482	1
690	3.81E-06	262.9290738	245.3678102	1057	3197	0.179633278	0.207612365	254.148442	0.025338354	0.021185324	4.874787184	5.32337508	1	1880	1898.433511	87124.14452	2570	4610	1.52E-05	339.82848	35.50268181	3502	5996	1.406653376	0.045391039	187.6655809	0.266794346	0.005558574	5.99486177	0.70955162	1	25085	2033.78533	14039.17636	29695	6415	1.55E-05	310.4786518	71.97676551	5016	2519	0.991176748	0.108644219	191.2277087	0.1844661	0.013267682	5.778024047	1.440205692	2
5705	1.09E-05	331.2334764	156.4895509	1039	7637	1.373275643	0.14083639	243.8615136	0.260236678	0.019249736	5.954617891	3.057179517	8	5815	1179.699054	149310.1175	11520	4900	1.12E-05	305.4984583	73.0194597	309	4694	0.42552256	0.106875544	189.258959	0.070533809	0.011572854	2.330465255	1.444289886	4	7900	1771.408228	95384.6036	12800	1120	1.08E-05	56.6267402	87.37043037	4115	81	0.202327604	0.123415045	71.99858528	0.025296432	0.012451572	1.275408075	1.723523043	2
2005	9.67E-06	174.4358932	158.6612715	1798	5962	0.209676003	0.125318347	166.5485824	0.031859334	0.016338103	2.109119314	3.072810271	11	4875	1784.38359	116210.4211	6880	12545	1.60E-05	271.86552	62.01722948	966	4785	0.832252012	0.13635514	166.9413747	0.15311827	0.013428028	4.047364207	0.758998891	8	17575	1873.575249	163973.0819	30120	5135	1.49E-05	248.3492761	84.36085655	4287	1185	0.389036727	0.143979344	166.3550664	0.062446677	0.017625759	2.285405819	1.377123658	12
1370	7.07E-06	377.251255	322.5462303	1718	8347	0.218832974	0.264510018	349.8987427	0.0308558	0.025046298	4.740620461	6.312143283	6	3100	1903.443548	87585.11778	4470	2710	1.32E-05	83.96809011	42.74393577	323	4791	0.278533385	0.098769824	63.35601294	0.046245401	0.011131568	2.134097393	0.85538906	3	13465	2011.940215	46602.22182	16175	1700	1.21E-05	490.4374907	93.64138135	4609	249	0.273608519	0.130109111	292.039436	0.030173009	0.014675684	1.650787254	1.879153381	4
3055	3.99E-06	246.2915804	437.9511333	2027	6751	0.413430063	0.285251533	342.1213569	0.066793297	0.028946407	4.384341762	7.790143294	6	1730	1759.450867	142712.4615	4785	1990	9.12E-06	263.6804701	91.58092026	316	4413	0.169701669	0.064731161	177.6306952	0.020661176	0.009591629	3.195074314	1.835675135	2	5610	963.1078431	73554.00709	7600	1260	8.77E-06	73.73527683	120.3536867	3914	257	0.209353597	0.061642232	97.04448178	0.026119067	0.009075279	1.732860592	2.405042512	1
3720	1.03E-05	263.2525531	150.3942837	1049	9005	0.392946758	0.169244913	206.8234184	0.064320401	0.022219325	4.209757447	2.787851898	13	5550	1170.209009	141934.6482	9270	4715	8.71E-06	240.253377	106.7041945	332	4635	0.203674526	0.07231983	173.4787858	0.028501341	0.009861754	2.591301121	2.115361912	4	5460	898.6648352	50583.9188	10175	505	9.46E-06	100.5637063	128.0262894	4302	296	0.148296458	0.074501878	114.2949978	0.023245889	0.010464052	1.708451309	2.54570063	1
890	9.53E-06	412.0319025	264.4318668	1877	6801	0.340128469	0.187452249	338.2318846	0.058966347	0.01965099	4.891469723	5.070831052	6	4795	1910.706986	107991.4334	5685	965	1.11E-05	104.0449867	56.14261802	262	4673	0.225531565	0.074903079	80.09380237	0.027257033	0.009775303	2.442551765	1.129026216	2	10200	1992.459804	58566.57387	11165	475	8.18E-06	58.60928643	123.4930783	3868	136	0.15892499	0.098626685	91.05118236	0.023154155	0.013925992	1.276361652	2.456979249	1
1580	9.27E-06	359.1621992	252.3733138	1468	6796	0.176651459	0.15997772	305.7677565	0.023541444	0.020445485	3.721018651	4.836946409	5	4605	1533.608035	88953.58469	6185	1860	1.13E-05	212.915944	69.00766309	345	5293	0.303038678	0.095977544	140.9618035	0.044074343	0.011603811	1.35240453	1.367500242	2	8525	1780.229912	98460.47031	10385	570	7.23E-06	86.38892713	190.0807375	4415	345	0.241413422	0.084518432	138.2348323	0.032272851	0.011945688	1.678064711	3.774830114	1
4450	9.34E-06	105.9936337	85.21519321	1157	6167	0.186082408	0.16342242	95.60441344	0.022573772	0.016578331	1.726901188	1.478333973	9	5640	1384.904255	108719.5139	10090	4715	1.13E-05	321.5563556	70.04703936	1433	5521	1.508491997	0.079192112	195.8016975	0.285177359	0.010464227	5.926368424	1.257953333	5	9115	1430.493692	279826.3739	13830	8525	1.30E-05	225.591259	105.8630683	4340	1222	0.469358912	0.140903655	165.7271637	0.081408295	0.014292699	2.684019246	1.262953172	5
2400	9.35E-06	174.0587327	126.6601045	1251	6197	0.163815796	0.16362756	150.3594186	0.022500164	0.021367439	1.8836637	2.611485486	9	5415	1153.961219	99166.82767	7815	5135	1.13E-05	52.53194929	67.27987241	172	4926	0.206025111	0.078615705	59.90591085	0.021341594	0.01036438	1.049495544	1.351936855	1	8390	1434.054827	122329.9684	13525	650	1.13E-05	76.72452924	105.4108962	4333	120	0.186562445	0.074572165	91.06771273	0.030438298	0.010057165	1.681566848	2.101930973	1
670	7.38E-06	536.4334112	405.9927623	3009	8371	0.48358461	0.273638568	471.2130868	0.07264175	0.024246425	5.932019204	7.839251186	5	3490	1965.034384	89601.50885	4160	2255	6.04E-06	192.8090796	97.54077796	479	4784	0.504763014	0.055641701	145.1749288	0.079717896	0.008776099	4.285958423	1.959463277	1	5735	2024.05667	27508.47717	7990	275	4.07E-06	214.456855	263.0521217	4562	346	0.282702383	0.113344923	238.7544883	0.044023019	0.014193082	3.361101037	5.226895897	1
109965	2.83E-05	76.72668852	47.35498966	2039	12562	0.315730803	0.15896607	62.04083909	0.050312398	0.01817291	1.482137372	0.822160331	54	46120	1280.301171	226618.1524	156085	96485	1.99E-05	104.853754	44.75792842	3236	5662	0.496405442	0.149677675	74.80584119	0.086069835	0.017451555	2.028206576	0.501268311	36	42200	1583.516588	243248.2165	138685	14120	4.80E-06	187.4417358	43.43326316	4068	252	0.460732749	0.148575099	115.4374995	0.080589861	0.016891899	3.462020888	0.572635194	3
4055	1.36E-05	173.4859205	97.46897505	1163	6280	0.208911443	0.148446179	135.4774478	0.026987291	0.019202232	2.207661548	1.923201331	16	10100	1253.323762	139103.9991	14155	21105	1.24E-05	183.6719621	87.79765982	689	4783	0.441952044	0.195597607	135.734811	0.074718532	0.030031762	3.28925724	1.297134732	7	10615	1096.918983	111167.5422	31720	6465	8.87E-06	277.2786537	209.7219036	4042	573	0.386085188	0.086222907	243.5002786	0.062650305	0.011402223	3.238488408	2.384287624	4
3215	1.27E-05	191.564564	105.0648237	1687	6601	0.312352353	0.156559479	148.3146938	0.051054488	0.017814756	2.90105815	1.863310798	10	9215	1661.862181	187149.3972	12430	7840	1.65E-05	175.999996	52.0340537	1368	5160	0.268059194	0.133734077	114.0170248	0.039668408	0.012065462	2.030716145	0.965833538	11	14575	1891.29777	148685.5381	22415	7280	9.27E-06	345.3671092	120.3262619	4278	699	0.495316368	0.109638689	232.8466856	0.079213989	0.014620669	2.801256242	2.342342607	5
4185	1.02E-05	161.2614709	145.9451825	1556	7543	0.353786573	0.129615831	153.6033267	0.059282122	0.015813486	2.84873816	2.537469446	15	5475	1357.79726	136841.6064	9660	6430	1.40E-05	256.0892386	65.0545731	1053	4975	0.474060669	0.074412622	160.5719059	0.078797629	0.008245917	2.304280983	1.216762913	4	8965	953.147797	103961.3161	15395	12070	1.17E-05	195.1854677	84.1992751	4249	790	0.288675463	0.115910985	139.6923714	0.04369196	0.012792302	2.091393096	1.601263363	6
21800	1.92E-05	65.23466088	72.40753028	2931	8878	0.208207624	0.164451886	68.82109558	0.029178006	0.018277624	1.011524028	1.141416986	26	17865	642.6347607	48717.45322	39665	9395	1.53E-05	101.3673245	24.18601854	685	4940	0.406529422	0.112735682	62.77667151	0.076104663	0.012055437	1.327872107	0.474898712	5	24165	1111.176909	126765.8663	33560	7765	1.67E-05	153.4901625	43.37731387	5370	1014	0.68121057	0.163795255	98.43373819	0.126522826	0.015431853	1.984862253	0.862919127	5
28550	1.37E-05	52.46305497	29.93583501	1007	5077	0.216556533	0.127051073	41.19944499	0.025789575	0.014424406	1.043527543	0.502808147	23	30660	1569.57681	306366.3074	59210	31860	1.51E-05	167.0028941	27.90611002	213	4996	0.740862371	0.184365376	97.45450208	0.126576709	0.01334874	2.784403071	0.538413657	14	21745	1443.533686	192561.9877	53605	7985	1.49E-05	121.6812806	39.26292101	4907	149	0.280078448	0.190950962	80.47210078	0.044452029	0.015253604	1.304218309	0.78375565	2
2640	1.14E-05	197.8908098	138.5109574	1912	8214	0.201585072	0.126801187	168.2008836	0.029139657	0.017823712	3.032973155	2.259056216	13	5805	1895.567614	87773.10848	8445	3815	1.10E-05	116.6480101	68.97837508	441	4905	0.53631828	0.051691231	92.81319257	0.089400301	0.006418188	2.537816062	1.127723194	2	10875	1967.127816	84084.05079	14690	4100	1.05E-05	36.81990389	104.8951772	4400	207	0.204863463	0.090815867	70.85754056	0.024691092	0.010771432	0.782488583	2.081871535	2
3940	1.22E-05	141.251407	80.9755849	1352	6373	0.208304723	0.128361276	111.1134959	0.033435965	0.016198695	2.155051004	1.528694363	7	8370	1764.540024	128066.436	12310	580	1.06E-05	80.23482657	63.54134875	372	4754	0.125980372	0.076850274	71.88808766	0.023180295	0.008304987	2.05580767	1.268309735	1	8005	1970.392879	60230.05739	8585	650	9.61E-06	134.3439885	119.4786336	4262	454	0.271899491	0.090350719	126.9113111	0.031759106	0.012491414	2.598396805	2.389286389	1
5770	8.39E-06	131.9996904	86.78445541	1208	6298	0.383621979	0.156397501	109.3920729	0.060443751	0.020128215	2.083076227	1.443135181	9	5890	1639.682513	127670.2608	11660	2030	1.18E-05	54.02913649	41.48755379	172	4568	0.281638232	0.062810837	47.75834514	0.04691356	0.006357661	1.240679564	0.828036074	1	12925	1726.397292	140243.4286	14955	1040	1.10E-05	48.56944611	60.68987672	3944	180	0.18657227	0.112259312	54.62966142	0.023969585	0.011965577	1.228558355	1.210951595	1
4830	1.20E-05	205.7658805	98.67915703	1643	8121	0.267540943	0.150560453	152.2225188	0.046280322	0.016558911	3.262367648	1.763289277	12	7840	1360.070791	156257.7278	12670	34905	1.86E-05	115.3004562	37.54453734	1743	5508	0.343498527	0.149739727	76.42249679	0.05314752	0.014169109	1.811585002	0.6997723	15	25800	1405.507171	304781.3003	60705	7160	1.93E-05	147.2378724	37.44930483	5270	1817	0.233498003	0.148916627	92.34358864	0.034636188	0.014945103	1.949917812	0.702946312	7
6265	1.24E-05	127.0005067	121.8491501	754	8580	0.173871337	0.167121858	124.4248284	0.024193319	0.021387873	1.799776624	2.245522157	10	8385	807.4436494	47840.32792	14650	10380	1.57E-05	109.2207445	18.94958627	912	4620	0.119110463	0.12581057	64.08516538	0.016660469	0.010159622	1.821598426	0.378855499	2	29400	1941.84915	90895.58184	39780	11845	1.40E-05	126.364509	66.9918745	4296	886	0.216248667	0.159479636	96.67819175	0.035082119	0.015071531	1.458133117	0.813492329	6
7820	1.17E-05	284.796943	176.8730316	2180	7266	1.194395741	0.172571159	230.8349873	0.220731292	0.020958809	5.684196782	3.218834876	14	6740	1751.787834	180295.0158	14560	16850	1.27E-05	221.7518335	87.79824347	839	4748	0.812721787	0.124954479	154.7750385	0.1526079	0.013636194	3.086912797	1.019084845	7	11390	1682.263828	166062.4638	28240	4355	1.22E-05	309.5900429	121.6171671	4281	742	0.645014366	0.157397537	215.603605	0.111808583	0.01722033	3.653090845	1.438730579	6
4015	1.11E-05	179.5734888	172.4445941	2167	7179	0.182735978	0.150300613	176.0090415	0.025536114	0.020113151	2.98791323	3.193092739	17	5435	1691.224471	176913.7012	9450	6875	1.34E-05	404.2511542	89.62533793	268	5215	1.043395715	0.07094055	246.9382461	0.198326094	0.00954994	6.015331137	1.188215511	4	11765	1972.166171	94111.71697	18640	13640	1.22E-05	377.0188873	129.1831496	4519	203	0.863612816	0.145409036	253.1010184	0.156722152	0.016604439	4.652238574	1.540859951	6
3845	1.05E-05	130.9259545	232.7228334	1976	8176	0.203339153	0.16793373	181.824394	0.026982909	0.020179702	2.13597876	4.340161621	9	5020	1913.365538	91289.59447	8865	6540	1.16E-05	144.7202755	44.34313678	490	4868	0.315549276	0.050221716	94.53170616	0.051742579	0.00664854	2.165130782	0.864725288	5	13465	1977.954326	78695.91808	20005	765	5.22E-08	52.94123493	12.56746936	30	12	0.233372887	0.100777977	32.75435215	0.02502229	0.021031926	1.13790425	0.241867144	1
1835	4.85E-06	286.2881414	357.8696394	1857	4566	0.252664799	0.290164304	322.0788904	0.032596905	0.029514446	4.217959691	6.67038423	6	2350	1788.748936	119729.9582	4185	3740	6.81E-06	392.9572042	174.9999824	299	4756	0.291775155	0.095379233	283.9785933	0.045675407	0.013431036	1.888220948	3.533036549	4	3325	1557.02406	118309.6686	7065	680	6.12E-06	116.3107794	241.3081811	4729	386	0.218304416	0.105800286	178.8094803	0.030715614	0.014035807	2.663591846	4.794313932	1
440	8.75E-06	1168.328276	168.8522424	2839	7786	0.328469271	0.163690134	668.5902593	0.050626858	0.017749513	6.955291059	3.532109018	3	4780	1997.146444	35184.68985	5220	20100	1.37E-05	252.3284352	128.0870525	416	4959	0.779920874	0.071001288	190.2077438	0.137102049	0.00983414	4.74357924	2.313767022	3	11750	2005.705532	47943.22818	31850	660	1.18E-05	137.6842212	81.30937484	4436	326	0.095334241	0.123997988	109.496798	0.012231673	0.014560738	3.074485609	1.627013095	1
465	5.79E-06	935.8058211	497.8518113	1992	6070	0.860722232	0.316033024	716.8288162	0.13915506	0.032281956	10.07793361	9.877083945	5	2595	1876.171484	167655.5486	3060	4420	7.88E-06	324.5676388	172.0762236	627	5359	0.234474233	0.083133048	248.3219312	0.033677296	0.01223963	3.718948926	2.749452027	5	4490	1925.013363	128311.0778	8910	1890	8.99E-06	513.1375661	149.8124884	4332	604	0.223350177	0.100524302	331.4750272	0.024904094	0.012961092	3.827909778	2.410924027	4
4100	8.75E-06	140.5271467	299.5850465	2085	6154	0.258523587	0.196003922	220.0560966	0.035732161	0.020266836	2.267217569	5.740315994	6	4370	1343.689931	189897.7448	8470	2850	7.94E-06	328.6252087	116.6988976	524	4774	0.404912524	0.068139869	222.6620531	0.062487282	0.009361825	2.435312296	2.272080551	5	4895	1304.38713	117897.5488	7745	1630	1.00E-05	339.2965754	139.3024645	4252	627	0.183277292	0.078871757	239.2995199	0.022958976	0.010866938	3.036179409	2.245234608	4
4485	2.31E-05	184.059179	145.582218	5377	10986	0.669509162	0.263162769	164.8206985	0.121403905	0.039394854	3.918677825	3.089593175	1	17290	1142.406883	549505.0054	21775	5115	1.83E-05	409.6046364	69.88806437	2434	5783	0.174993064	0.108713732	239.7463504	0.027558568	0.015341052	2.127452452	1.426566771	3	12935	1819.07499	265684.3005	18050	3840	1.40E-05	369.5137327	93.2307068	4802	1265	0.50467851	0.129760383	231.3722198	0.083486735	0.015349829	2.672985073	1.549594929	6
5400	1.27E-05	203.7499747	206.3591954	1427	11100	0.35990002	0.197051446	205.0545851	0.052371602	0.023602674	3.623529407	3.584071124	15	6805	1865.275533	113148.9608	12205	1735	9.53E-06	279.0029419	105.1013163	1143	5649	0.350133757	0.07775	192.0521291	0.0568486	0.010033518	2.000682281	2.073836418	3	5940	1356.928451	225946.6725	7675	870	9.76E-06	229.3824819	187.5877086	5350	2498	0.212253942	0.086913956	208.4850952	0.025680903	0.012760681	1.634838837	3.730276607	2
2880	9.91E-06	220.7212483	234.8107821	1856	9891	0.24116164	0.197003412	227.7660152	0.031448732	0.022018843	2.761241102	4.118684534	9	5485	1634.164084	178539.6504	8365	580	8.44E-06	158.0829383	143.6952585	452	5816	0.157777806	0.055307937	150.8890984	0.019168706	0.008153259	2.918292589	2.869504515	1	4215	1993.957295	34844.87837	4795	630	5.77E-06	348.9809598	266.3764432	4322	440	0.184737149	0.104675345	307.6787015	0.02141519	0.01469333	1.859211563	5.276665425	1
2615	1.37E-05	637.692285	228.9199627	2105	13749	0.26827745	0.155769981	433.3061239	0.032642497	0.018101378	9.985506746	4.226690718	6	7410	1800.819838	120407.3272	10025	15240	1.19E-05	269.4236871	163.3379147	742	15418	0.892949684	0.08408072	216.3808009	0.164682068	0.011413012	4.328391233	2.072523365	5	6015	1836.017456	135746.2915	21255	11395	1.11E-05	354.0827093	198.5295558	13547	625	0.954134449	0.080115016	276.3061325	0.17313697	0.0102501	5.540506431	2.03814958	4
1560	8.82E-06	445.2977935	390.2699627	2044	7985	0.31859921	0.303565724	417.7838781	0.044000852	0.025838063	6.342179179	8.067470699	5	4000	1962.16	66635.2619	5560	1795	8.10E-06	46.96861125	132.5963306	730	5380	0.13969171	0.058469672	89.78247092	0.018046403	0.009075567	1.083839173	2.632991008	1	4885	1976.91607	62594.04618	6680	400	5.70E-06	79.36742715	211.5462914	4272	286	0.167853411	0.079252928	145.4568593	0.021589776	0.010980503	1.981931468	4.192026081	1
4515	1.60E-05	251.5473549	210.7990336	1940	15783	0.212120689	0.168593716	231.1731943	0.028765393	0.018513526	3.896019043	3.832536513	15	8105	1743.135719	166768.8058	12620	9630	1.19E-05	268.5742256	55.11706807	355	4821	0.744027347	0.118658184	161.8456468	0.129904759	0.013522533	4.365458633	1.073191582	4	10730	1812.22041	243338.9808	20360	85	6.68E-06	54.60663931	175.2831936	4764	302	0.133833032	0.059344238	114.9449165	0.017533605	0.009291538	1.217509775	3.530342754	1
4975	1.01E-05	159.9189709	144.2895665	1450	8230	0.279051074	0.135371237	152.1042687	0.038989498	0.018986145	2.49937475	2.562971908	14	5345	1588.444341	152974.1571	10320	2370	1.15E-05	107.0134879	59.17423653	428	5728	0.701029199	0.044994684	83.09386221	0.124878278	0.006691384	2.16814973	1.184351246	2	10845	1973.733518	91472.88795	13215	380	5.97E-06	90.44010932	166.8977871	4513	831	0.163279289	0.0606032	128.6689482	0.019713441	0.008977201	1.044840545	3.320664987	1
685	6.65E-06	355.2693207	115.94647	816	4211	0.218119162	0.139758548	235.6078954	0.029859699	0.018632804	2.731671147	2.345809586	3	3805	1961.721419	25886.97364	4490	380	7.12E-06	50.82521469	138.2450808	823	4913	0.111488358	0.060786296	94.53514774	0.017469654	0.008068721	0.884804148	2.742545001	1	4065	2022.281673	26424.49016	4445	4145	6.77E-06	312.1624312	265.9225819	4215	1663	0.216334906	0.107153155	289.0425065	0.030351799	0.015512302	4.337808923	3.221914142	4
2930	1.55E-05	333.8394495	156.7275644	2428	9491	0.19111502	0.106993036	245.283507	0.025509241	0.015565552	5.216168329	2.566982643	9	10070	1967.197617	58974.02748	13000	3540	7.83E-06	223.4272718	125.4301969	1515	4706	0.329346126	0.062043493	174.4287344	0.052191328	0.009491686	1.391327047	2.063758039	4	5505	1872.864668	120198.1206	9045	5250	7.23E-06	264.5955408	98.72813025	4490	387	0.23171583	0.068165776	181.6618355	0.034163778	0.010146757	1.467422346	1.926302359	4
8905	7.55E-06	256.2139915	327.5904945	2997	6653	0.366949603	0.232221654	291.902243	0.061197738	0.027765754	4.624125613	6.078517862	7	3490	1964.848138	69295.28639	12395	3485	6.93E-06	71.235252	109.175963	352	4861	0.251038877	0.063223518	90.20560752	0.035407397	0.008915743	1.617025349	2.147820413	2	5780	1980.432526	55826.2887	9265	1105	1.34E-05	174.3610025	141.5535797	4644	366	0.193751426	0.088394824	157.9572911	0.025817487	0.010044831	1.346973009	2.821370167	1
7185	8.91E-06	263.7622229	126.2564257	1598	6190	0.502991865	0.192488003	195.0093243	0.087829191	0.022710376	3.689057264	2.434401698	8	5485	1968.856882	46031.79264	12670	1800	1.33E-05	78.07190578	82.78498306	418	4874	0.28449467	0.078042656	80.42844442	0.044096989	0.009228802	1.908770699	1.644229764	2	9545	2012.196962	40451.17231	11345	705	1.15E-05	83.24433427	76.19644814	4205	246	0.221050846	0.172431103	79.72039121	0.031669037	0.017361255	1.750320159	1.52940939	1
2970	3.12E-06	224.3816933	460.7736076	1427	4059	0.743753557	0.34660928	342.5776504	0.131370746	0.032791087	4.254321671	9.474920297	2	1345	1658.301115	187938.6045	4315	1215	1.22E-05	46.64090515	37.60367576	197	4647	0.182462159	0.0631329	42.12229045	0.022854672	0.007416921	1.203975601	0.750993169	1	15220	2030.618265	19873.3983	16435	6250	1.01E-05	395.9901274	154.1698946	4727	764	0.991254632	0.082827735	275.080011	0.178494627	0.012262295	5.141661787	2.201632927	5
3490	9.51E-06	274.9038673	250.4724016	1073	7853	0.322473246	0.227918764	262.6881345	0.044612072	0.026538636	4.926418298	4.864833013	11	4965	1491.646526	166324.3554	8455	10965	1.01E-05	295.7790697	76.34670687	504	5046	0.699537363	0.063256618	186.0628883	0.123355606	0.010317743	4.337959866	1.406049501	5	8435	1897.23118	152896.9566	19400	575	1.01E-05	170.0349959	132.8348657	4600	990	0.224419664	0.110659263	151.4349308	0.02622555	0.01394837	2.564233552	2.658616287	1
3235	7.72E-06	285.3104054	306.7419681	2710	5757	0.550116818	0.237772204	296.0261867	0.099227717	0.021500472	4.648664455	5.657389847	6	3405	1917.525698	81945.2978	6640	610	1.04E-05	99.35808322	105.0446324	696	5218	0.270237891	0.08497668	102.2013578	0.027609995	0.010173856	2.281347565	2.094491685	1	5980	2037.61204	9722.295975	6590	4160	1.09E-05	253.7387526	89.42906812	4274	910	0.438109994	0.097483915	171.5839104	0.065742971	0.01143302	1.400679849	1.743622003	3
1000	7.45E-06	396.9239372	182.373694	1222	8282	0.319493468	0.13860783	289.6488156	0.030779344	0.016716259	2.076673046	3.571027545	3	3575	1721.893706	139240.9286	4575	5230	1.20E-05	57.97729841	56.98773185	751	4960	0.259927406	0.065630983	57.48251513	0.040845516	0.006909336	1.426328529	1.132124772	2	10200	1991.421078	68837.74671	15430	1520	7.24E-06	90.74978429	153.4330987	4351	169	0.207989781	0.092916524	122.0914415	0.02923157	0.010796177	2.118948383	3.04377186	1
2580	9.31E-06	222.1299966	174.8759267	1740	6490	0.249929669	0.198751708	198.5029617	0.037398719	0.025839968	3.761577568	3.195770448	11	5455	1713.538038	187226.9433	8035	2715	7.98E-06	118.9373997	112.1297114	298	4877	0.302101872	0.063571331	115.5335556	0.04650953	0.009627229	2.459382563	2.225957788	1	5015	2008.866401	33922.92931	7730	2475	1.23E-05	339.5346601	76.01948836	4339	321	0.384813721	0.102456994	207.7770742	0.06856366	0.011405463	4.984166618	1.521314286	1
3490	1.26E-05	142.6394514	104.0937293	1336	6508	0.215218427	0.116110942	123.3665904	0.032768499	0.016024088	1.845574375	2.000708193	7	7480	1931.085561	132549.6304	10970	2025	1.17E-05	85.6130529	54.6343743	180	4875	0.43635936	0.067443936	70.1237136	0.072098735	0.007176626	2.215636312	1.091955349	1	10455	2035.867527	13498.71272	12480	4115	1.31E-05	269.4338434	74.47145113	4909	384	0.219418471	0.118778435	171.9526472	0.036054879	0.013423312	1.073233905	1.454719097	4
26050	1.68E-06	37.10275148	113.1531863	1319	561	0.180408203	0.117720359	75.12796888	0.028149522	0.016802434	0.766628733	2.106922763	2	865	1447.196532	188904.2157	26915	8800	1.54E-05	192.9027404	49.42112461	596	5661	0.323077536	0.139252695	121.1619325	0.052803939	0.013052787	2.177852644	0.970807395	7	14845	1736.104075	139952.0751	23645	1630	1.13E-05	97.45796785	109.4053072	4816	249	0.192311219	0.079771075	103.4316375	0.027691985	0.009710497	2.117506045	2.179056165	1
1920	9.82E-06	306.833283	208.5369516	1995	6571	0.190981156	0.158574786	257.6851173	0.026499581	0.019044866	4.527203409	3.984329151	7	4890	1980.184049	60829.915	6810	4295	1.19E-05	136.917798	79.98307893	220	5049	0.57035731	0.065139192	108.4504385	0.09851122	0.00868393	3.023076153	1.593079607	1	7535	1979.134705	20889.50342	11830	6185	1.10E-05	421.0622086	185.190335	4578	2920	1.025668389	0.097504566	303.1262718	0.179629084	0.012627881	4.328013803	2.335503539	5
2105	1.58E-05	436.4030876	254.8112029	1759	13493	0.478393498	0.175589276	345.6071453	0.082898431	0.018865576	4.750717437	5.119830163	7	7415	1993.070128	53401.08342	9520	12190	8.40E-06	123.5537905	125.5015854	1146	4685	0.533856153	0.109396659	124.527688	0.089274379	0.014935242	2.088673582	1.997545087	2	4890	1999.09407	56622.6844	17080	565	9.30E-06	74.6288766	108.9038621	4289	590	0.146867345	0.087304921	91.76636935	0.019749757	0.011540866	0.70431847	2.167318416	1
910	7.00E-06	556.2107016	160.1920777	1879	6862	0.219200556	0.13612324	358.2013896	0.036945735	0.017662044	4.2827705	3.236263302	3	3205	2016.627145	26559.01699	4115	945	1.15E-05	35.8580519	52.95325456	526	5044	0.244436531	0.059743006	44.40565323	0.029760843	0.007603017	1.32060971	1.060679609	1	10850	2010.49447	51179.99098	11795	6185	1.10E-05	421.0622086	185.190335	4578	2920	1.025668389	0.097504566	303.1262718	0.179629084	0.012627881	4.328013803	2.335503539	5
835	9.59E-06	436.1922901	152.4263042	1335	5686	0.258502495	0.153932126	294.3092972	0.03936231	0.020386195	4.194548996	3.2528716	5	4955	1811.537841	165566.6239	5790	375	6.64E-06	66.55114226	163.7369866	641	5329	0.139990508	0.063631873	115.1440644	0.021232032	0.010596259	0.921653238	3.251000966	1	3240	1953.75	102718.1443	3615	1340	6.13E-07	121.2042522	25.95677389	239	154	0.353940892	0.152595267	73.58051306	0.056680407	0.01648526	2.665209114	0.550634749	2
1615	8.06E-06	289.2272123	153.0218284	1345	6167	0.388072414	0.155249649	221.1245203	0.06217056	0.018549467	3.362434535	2.914581542	3	4035	1901.596035	106475.8988	5650	1240	1.13E-05	29.86742381	60.93641239	144	4848	0.1921422	0.104028115	45.4019181	0.028835381	0.011513123	0.850862468	1.224373928	1	9200	1983.370652	24010.48544	10440	390	5.84E-06	135.0274921	261.9971677	4846	313	0.167786348	0.082743069	198.5123299	0.020693015	0.013239733	2.764435594	5.182533678	1
980	7.62E-06	250.5218407	184.7671356	1850	4617	0.21618574	0.180358565	217.6444882	0.033125847	0.020247225	2.128687711	3.94734436	5	3925	1853.26879	91276.26788	4905	920	1.12E-05	104.3837125	68.35645581	593	4625	0.275016377	0.059455139	86.37008415	0.03526218	0.007538482	2.406176644	1.367599976	1	8205	1901.092017	107402.5674	9125	900	9.93E-06	40.91146362	110.1421279	4266	168	0.179767444	0.094651243	75.52679574	0.020779833	0.012148513	1.016216163	2.192534612	1
5395	1.33E-05	152.2344414	133.6383022	1939	9778	0.191476049	0.157144461	142.9363718	0.023057022	0.020175701	2.588817132	2.217851383	17	8155	1573.121398	184914.4377	13550	420	4.58E-06	64.50496133	263.3014822	252	5157	0.244327035	0.103528992	163.9032217	0.0244666	0.013684683	1.183915867	5.189265934	1	2365	1850.608879	77949.27831	2785	1295	1.02E-05	541.4917177	100.0677569	4335	428	0.270420069	0.090421826	320.7797373	0.027502037	0.01191576	1.096471039	1.987896236	4
820	6.34E-06	383.2998008	205.5401282	1450	6510	0.230207865	0.169986785	294.4199645	0.029387477	0.017777342	2.468078541	4.333104101	3	2820	1582.271277	214553.687	3640	2430	1.08E-05	256.4240668	49.77627502	298	4962	0.268840581	0.038475459	153.1001709	0.037773743	0.005483417	5.414667998	0.979085896	3	12750	1888.218431	118038.5135	15180	295	4.77E-06	85.72456741	259.119624	4567	615	0.218652892	0.084383324	172.4220957	0.036214872	0.012450166	2.269420903	5.119679797	1
5020	1.09E-05	287.5363238	196.7008211	1478	8028	1.077848053	0.191181061	242.1185724	0.200050136	0.023219726	5.553450689	3.723330529	18	5715	1594.046369	198609.9112	10735	2070	1.07E-05	92.40361045	98.38852958	583	5044	0.407147416	0.084186323	95.39607002	0.058663405	0.010500591	2.236073342	1.958340757	1	6290	1900.36248	94071.02123	8360	930	1.13E-05	580.0900014	127.4920991	4637	126	0.194680398	0.083629622	353.7910502	0.021577923	0.010781527	5.20125455	2.090725866	2
2175	1.00E-05	188.083515	122.606139	1421	7488	0.221660318	0.12628105	155.344827	0.028649379	0.015245324	2.250660567	2.238175088	6	5545	1829.20018	106875.8211	7720	1125	8.32E-06	27.58494431	100.6685195	546	4643	0.194598738	0.077307696	64.12673192	0.023859274	0.011183316	0.935753924	2.014318224	1	5100	2013.030392	42959.75692	6225	2425	1.12E-05	378.3920704	120.9621216	4483	427	0.200980802	0.12110543	249.677096	0.026641602	0.014174538	5.308615712	1.982964456	5
690	6.09E-06	831.9131425	609.0653204	3832	11572	0.593926745	0.503485004	720.4892314	0.079997556	0.043454733	10.15310679	12.31701109	5	2570	1991.095331	56662.21854	3260	325	9.72E-06	449.7687608	166.0525376	167	4774	0.171442842	0.051850302	307.9106492	0.018721056	0.007660093	0.630301342	3.299087158	1	5785	2019.395851	34951.26249	6110	425	6.93E-06	59.84867621	154.9574069	4135	389	0.172832198	0.100604587	107.4030416	0.022906861	0.014493505	1.008728821	3.060243122	2
7285	1.07E-05	494.217977	203.3101056	3909	6279	0.336206748	0.173123206	348.7640413	0.057477713	0.018806666	4.366485622	4.272002625	5	5250	1894.721905	90249.79885	12535	4385	9.05E-06	314.6717018	101.2389838	392	4929	0.407047522	0.073806387	207.9553428	0.069284399	0.008812698	2.17784358	2.026013665	2	5840	1890.650685	124308.9482	10225	340	1.11E-05	603.7677175	173.1785576	4239	226	0.190913098	0.065342899	388.4731376	0.015340376	0.010198978	1.527178081	3.447449761	1
3590	9.14E-06	241.4641104	143.9916358	1557	6218	0.220932838	0.163246719	192.7278731	0.03488358	0.018872988	3.0702476	3.050541459	5	4785	1736.77325	95496.29655	8375	550	6.91E-06	107.7400676	154.8414101	539	4798	0.335937949	0.052526633	131.2907388	0.025582079	0.008018931	1.710016921	3.064338281	1	3495	1823.264664	91837.36486	4045	330	6.98E-06	73.98789609	200.834743	4708	786	0.259048594	0.080347487	137.4113195	0.038784469	0.01174007	2.165494378	3.991785832	1
620	4.81E-06	570.8611169	315.8294486	2141	6204	0.394144088	0.302403323	443.3452827	0.062336093	0.031651053	6.53558684	6.419662181	4	2200	1504.6	195968.4309	2820	1225	7.27E-06	62.13311296	117.7742114	599	4749	0.191655857	0.058950151	89.95366218	0.022854944	0.008978277	1.546120678	2.338697579	1	4645	1983.900969	49021.97082	5870	470	5.53E-06	108.4739323	202.7458469	4071	494	0.285476006	0.084479938	155.6098896	0.039505278	0.011440591	1.625808596	4.003075614	1
7770	6.60E-06	252.9208697	241.0118677	2076	5683	0.498262731	0.193679972	246.9663687	0.084724866	0.021123511	4.473217502	4.610812021	3	3070	1811.172638	130578.2178	10840	440	7.58E-06	79.41225017	141.2545233	204	5312	0.274011601	0.076136081	110.3333867	0.047227521	0.010501668	2.123927473	2.800747552	1	4455	1962.072952	103461.3583	4895	460	5.73E-06	99.34733721	196.741126	4074	495	0.226896598	0.083622163	148.0442316	0.015522692	0.011881106	1.503526732	3.89926923	1
96686	5.77E-06	358.1849443	150.0695576	1439	4351	1.553590745	0.139658487	254.127251	0.297969625	0.016515814	5.170355081	2.682648729	4	2940	1542.095238	122983.5079	99626	575	9.29E-06	44.48829498	108.3893251	143	4863	0.219736836	0.048727898	76.43881006	0.019352354	0.007819237	0.865884768	2.160919998	1	5025	1967.027861	71867.26092	5600	395	7.23E-06	101.0980666	165.5796238	4304	177	0.210379499	0.083485808	133.3388452	0.026581707	0.012291244	1.68744309	3.285125295	1
1350	9.89E-06	412.1842231	242.2818303	2536	6504	0.186999012	0.19802011	327.2330267	0.031484119	0.022676769	3.828745532	4.907856428	3	4640	1576.855603	73373.67743	5990	665	7.23E-06	52.56472047	114.1777254	744	4897	0.159144639	0.067272419	83.37122292	0.020395712	0.009030271	1.403552112	2.272212073	1	4965	2024.639476	25410.79852	5630	475	8.53E-06	28.83201392	129.0150295	4083	169	0.126960579	0.080429739	78.92352172	0.020375301	0.009780083	0.824126318	2.557421124	1
4375	1.83E-06	90.66714765	243.4849156	1550	1137	0.313019044	0.17725201	167.0760316	0.044946902	0.018294802	2.255178948	5.257152685	2	805	1706.428571	210142.9406	5180	395	7.60E-06	32.34768724	149.5195452	374	5078	0.24748961	0.060237702	90.93361624	0.021001777	0.008463596	1.215758697	2.96033266	1	4020	1815.879353	33499.2852	4415	2695	8.18E-06	208.7027782	121.5138455	4547	506	0.258958488	0.099821602	165.1083118	0.032302213	0.013138852	1.932563676	2.435317808	6
400	5.22E-06	626.6091399	865.2105219	5104	8977	0.690558298	0.627350024	745.9098309	0.102495733	0.042042776	12.5556916	18.18707883	4	2090	1642.684211	147467.8907	2490	5305	1.08E-05	191.7098548	91.60236412	787	4707	0.227278525	0.071324016	141.6561095	0.03364102	0.009963216	4.035182661	1.823059358	1	5870	2004.001704	46614.46167	11175	355	7.20E-06	44.01341478	200.4313863	4675	470	0.292444368	0.071748751	122.2224005	0.033295438	0.009567627	1.225572039	3.967993598	1
3990	1.01E-05	289.788098	180.020926	1348	7379	0.188276341	0.14775206	234.904512	0.024647766	0.017757337	4.703664573	3.326081922	9	5145	1671.161322	124399.4667	9135	4410	1.33E-05	113.5171105	58.85067908	1098	4653	0.229777581	0.106649662	86.18389477	0.031259275	0.010889532	1.02794521	1.165072601	3	9765	1085.701485	181174.0998	14175	685	9.52E-06	87.89202507	118.7664657	4445	604	0.251334777	0.113039262	103.3292454	0.033940733	0.013618811	1.670209454	2.365851079	1
2380	6.94E-06	150.6887019	170.0700417	1872	4892	0.408521328	0.162480327	160.3793718	0.071124118	0.023024904	2.644896039	2.938057246	11	3690	1047.222222	117438.3327	6070	10145	9.78E-06	221.9108659	230.8684986	571	6421	0.228486802	0.083376617	226.3896822	0.029931133	0.011588186	3.194295434	2.330348269	6	6360	1742.734277	290623.7045	16505	900	1.11E-05	45.98928518	85.75863194	3978	781	0.174768004	0.116312074	65.87395856	0.023050266	0.011522792	0.810547884	1.710816737	1
1375	8.96E-06	490.2949521	310.0548334	1868	9780	0.218479676	0.211145395	400.1748928	0.027472142	0.02090757	5.40261148	5.872511429	3	4355	1590.416762	132464.4245	5730	690	1.25E-05	43.36264172	49.85629638	618	4662	0.159380747	0.112784623	46.60946905	0.018111953	0.013178791	1.426118469	0.993470345	1	10645	1959.312353	29308.46655	11335	4275	8.74E-06	608.6660363	313.6675594	5823	648	0.540704644	0.102387795	461.1667978	0.09407256	0.01581197	7.526142183	3.74925508	7
1755	1.17E-05	413.5549276	219.6369911	1692	9074	0.27221878	0.169034975	316.5959594	0.038038632	0.019124517	5.568563291	4.134320386	6	6040	1639.538079	91469.22372	7795	1320	1.70E-05	97.90651444	80.23275689	610	7172	0.255667293	0.078940099	89.06963567	0.025145879	0.009363068	2.062600226	1.605456546	1	11660	2027.385935	20282.44196	12980	545	1.02E-05	160.7793673	107.713429	4313	562	0.171980054	0.11897006	134.2463981	0.023135473	0.013262195	2.765426524	2.147153167	1
3115	1.17E-05	203.4501469	97.2109766	1418	7111	0.562110785	0.121512136	150.3305617	0.100898887	0.014641571	3.130031379	1.729075911	13	6840	1425.127924	166810.8367	9955	1110	1.05E-05	31.483686	81.26590591	371	4777	0.222454869	0.053832209	56.37479595	0.023905453	0.007363402	0.915684599	1.61221109	2	6750	1801.774815	114772.2515	7860	585	1.31E-05	95.89772615	75.4005406	4990	363	0.212761255	0.150598784	85.64913338	0.024464471	0.013806616	1.984309191	1.505811041	1
1270	8.07E-06	324.458938	180.7695137	1382	6677	0.322650389	0.159450201	252.6142259	0.042374317	0.020978121	4.433914152	3.020502084	7	4025	1717.35528	219796.1645	5295	2275	1.07E-05	106.4197182	64.08626967	108	4446	0.081255433	0.042028555	85.25299391	0.010971155	0.006573354	0.353844199	1.250117821	2	8875	1984.027042	71588.18068	11150	500	8.57E-06	160.3634764	134.367772	4067	318	0.237278117	0.056906921	147.3656242	0.021021257	0.008822443	2.667357778	2.663343757	1
845	9.30E-06	319.1363719	148.9795486	1328	5488	0.250413872	0.140594133	234.0579602	0.044114991	0.01915502	3.207061144	3.027140628	8	4870	1933.309035	109559.2382	5715	1420	8.23E-06	48.78624791	106.1842591	128	4591	0.169622241	0.053723865	77.48525352	0.026068825	0.00808387	1.30551436	2.115973306	1	5195	1985.530318	59805.62925	6615	5945	8.40E-06	168.5523785	123.5711971	4027	172	1.123194674	0.107453492	146.0617878	0.217371213	0.012537204	3.463963415	2.45719753	2
5880	6.78E-06	167.7039546	332.1268729	1402	5626	0.339519564	0.250084606	249.9154138	0.054316589	0.022653195	2.788683492	6.532125973	5	3115	1613.370787	232203.3954	8995	1350	9.37E-06	114.3446497	77.12882797	226	4279	0.163488345	0.049369597	95.73673882	0.02004977	0.006734873	0.893947054	1.536899372	1	7790	1983.756098	57245.29738	9140	685	7.71E-06	37.71727756	137.2570166	4005	163	0.17115933	0.059734712	87.4871471	0.023494292	0.008094362	0.995538723	2.723925185	1
2745	8.91E-06	160.7094979	215.0390671	1597	7645	0.253975199	0.146214869	187.8742825	0.029345802	0.019196298	2.111933552	4.062286492	5	4400	1861.573864	90705.18545	7145	570	8.13E-06	87.91043335	121.3931923	213	4903	0.215201338	0.066071385	104.6518128	0.032383837	0.008452186	2.068751369	2.453078376	1	4490	1991.184855	44691.9146	5060	2960	8.62E-06	30.1349545	102.0625688	3662	121	0.161109809	0.087675959	66.09876165	0.022184769	0.010872728	0.868877347	2.026842072	1
345	1.24E-05	556.5058007	193.2565252	2191	7860	0.317984014	0.149155064	374.881163	0.04713606	0.017270526	6.329158524	3.998044971	3	6275	1954.280478	36593.5054	6620	1895	9.89E-06	47.60079737	77.44088347	667	4583	0.187958737	0.066791759	62.52084042	0.023613687	0.008862387	1.046370677	1.545891264	2	7265	2009.21404	35388.62108	9160	720	7.27E-06	32.9386989	199.6386368	4526	107	0.125598194	0.081904774	116.2886678	0.017077685	0.011250448	0.905077744	3.96496734	1
2785	1.09E-05	187.6643731	152.9936561	1357	7679	0.194406632	0.154440839	170.3290146	0.025450896	0.01885295	2.237636952	3.089512472	11	5620	1767.466192	99062.00686	8405	1120	8.91E-06	201.4448275	213.8039801	491	5050	0.310851782	0.06968245	207.6244038	0.047025477	0.010406183	4.980663743	4.244878158	1	5310	2039.950094	5158.704666	6430	905	8.40E-06	60.15594139	128.1597173	4024	484	0.178696869	0.078465136	94.15782936	0.022522867	0.011080065	1.034417474	2.546791387	1
1045	7.53E-06	487.3932945	216.8946375	2163	7611	0.194091222	0.167288508	352.143966	0.028190657	0.020001166	4.968371657	4.218970887	6	3425	1947.740146	50113.40693	4470	435	6.70E-06	35.04858442	130.9669024	203	4379	0.209465562	0.05050216	83.00774342	0.016693832	0.007774929	1.023654403	2.595023968	1	3870	2011.232558	21780.22757	4305	445	7.50E-06	255.32275	310.2325583	4098	473	0.185242015	0.097333647	282.7776541	0.024990075	0.012947109	4.919068672	6.151599881	1
1310	8.67E-06	1014.29415	659.2752534	3751	10885	0.53798326	0.345830163	836.7847016	0.076492588	0.031529664	13.22796319	10.25124653	12	3465	1985.518038	49136.93077	4775	10380	7.29E-06	173.2949063	66.29770642	712	4593	0.357741021	0.03161407	119.7963064	0.060976664	0.004713967	3.04552267	1.31738785	2	7260	1914.440083	83837.32354	17640	395	6.26E-06	113.2534575	188.2730223	4062	251	0.143982181	0.069397957	150.7632399	0.02145223	0.010122316	2.140203067	3.722101625	1
540	7.21E-06	557.9982221	221.3968478	1697	6343	0.231201254	0.157785374	389.697535	0.037564811	0.018177284	3.808129592	4.468142209	5	3160	1738.351266	73125.21838	3700	6150	5.00E-06	44.86298778	190.5159702	640	4789	0.218121458	0.054545136	117.689479	0.031273944	0.008333871	0.974382372	3.749888552	1	2785	2023.116697	20933.46035	8935	715	7.66E-06	61.07584387	141.045829	4251	592	0.169166711	0.06638657	101.0608364	0.022075211	0.009198234	1.201717817	2.797197047	1
2130	1.18E-05	247.1644376	134.7160397	1410	9349	0.302151592	0.138342009	190.9402387	0.048401856	0.018372811	3.355929114	2.659066761	9	6290	2008.517488	33731.87768	8420	2025	1.23E-05	177.5652158	63.66511917	560	4723	0.134171667	0.070512266	120.6151675	0.018387608	0.009608953	1.098996997	1.251439307	3	8845	1842.98078	54488.8487	10870	485	5.97E-06	94.85490463	193.38172	4100	566	0.246136199	0.070439583	144.1183123	0.030338083	0.010891561	1.909483847	3.836865693	1
3030	7.08E-06	176.2085405	190.0148812	1646	5371	0.246580075	0.210171442	183.1117108	0.026835406	0.023386468	3.099955621	3.45090042	10	4345	1811.874568	168670.6598	7375	1435	1.26E-05	42.57102412	63.74256021	583	4930	0.176898454	0.074969013	53.15679217	0.023362269	0.00863469	0.996934107	1.270546338	1	9005	1793.946141	58912.86051	10440	4855	1.40E-05	219.6522619	64.69795003	4371	696	0.221663845	0.16448597	142.175106	0.029442876	0.015798972	1.829792943	1.218042972	5
2100	1.20E-05	404.1701366	211.3090528	2309	10623	0.431939825	0.170657821	307.7395947	0.068257806	0.01846641	5.400893209	4.360662089	6	6290	1882.13752	126095.2633	8390	595	8.33E-06	41.20717937	91.01339144	183	4490	0.269440391	0.058278232	66.11028541	0.026983554	0.007469532	0.907830337	1.811201269	1	5970	1999.901173	50620.7105	6565	915	1.22E-05	60.97807319	71.11743244	4209	679	0.191706783	0.116712386	66.04775281	0.021021997	0.01269482	1.555685829	1.419192632	1
900	7.40E-06	668.8420449	279.9075665	2690	6963	0.460393355	0.182906595	474.3748057	0.064322725	0.020945468	7.898589847	5.159462256	3	3805	1469.434954	129035.4889	4705	3865	8.96E-06	265.5785008	102.046402	385	4591	0.169437729	0.054810162	183.8124514	0.0217633	0.007923721	4.771379635	2.028143576	1	6110	2027.047463	22258.70478	9975	745	8.17E-06	31.4906372	145.2968507	4362	132	0.190429756	0.084894971	88.39374394	0.022781426	0.011686017	0.694061014	2.879935447	1
950	8.79E-06	298.7826644	126.4434839	990	5249	0.207722246	0.118068596	212.6130742	0.02438217	0.017582729	3.285230615	2.410013087	4	4450	1983.122472	58156.94118	5400	915	5.93E-06	25.36259842	177.8213847	235	4558	0.176188068	0.064045082	101.5919915	0.025305186	0.009536701	0.745392102	3.520179766	1	3060	1983.256536	61680.97504	3975	755	9.08E-06	152.717657	125.3221912	4437	127	0.189938462	0.072371403	139.0199241	0.020059135	0.011257201	3.207710691	2.492857999	1
5120	8.17E-06	444.5601489	206.0120578	1883	7998	2.311423998	0.207807075	325.2861033	0.447804718	0.02475341	8.128257315	3.886649186	18	4375	1747.441143	196497.4397	9495	3260	1.14E-05	256.1738495	62.42905499	236	4567	0.625927319	0.102498727	159.3014522	0.110536279	0.010572138	3.370996555	1.252269635	3	8860	1635.539503	136439.1198	12120	460	5.26E-06	102.2586572	267.1475967	4319	181	0.191044649	0.075589299	184.703127	0.023069329	0.011203604	1.925398223	5.262780403	1
1285	8.74E-06	359.163772	162.1408143	1250	6881	0.237089606	0.166214574	260.6522931	0.035756247	0.02113419	4.529568847	3.057531967	7	4715	1574.128314	79839.39287	6000	795	8.73E-06	91.58891204	85.96069338	673	4946	0.197619664	0.080586926	88.77480271	0.024419608	0.009712191	1.609674764	1.719049086	1	6940	2027.530259	19500.1122	7735	615	8.06E-06	48.93537692	152.5545588	4098	357	0.200410124	0.083351096	100.7449678	0.028147063	0.010001714	1.3484565	3.024421247	1
1165	8.20E-06	279.3285258	231.2793372	1657	7421	0.252511365	0.17324382	255.3039315	0.033739128	0.017087505	3.944586853	4.413087401	5	4025	1959.330435	68250.19392	5190	440	1.16E-05	59.33595169	86.39746346	209	4843	0.216999713	0.078735361	72.86670758	0.026779447	0.009999039	1.654081056	1.720939938	1	6785	2035.417097	11947.64917	7225	3210	7.57E-06	381.3525307	167.0275926	4766	519	0.719310887	0.072312899	274.1900617	0.120711852	0.011427853	7.523999395	3.318925658	1
1870	6.26E-06	595.5720139	498.8908171	2316	8467	1.04333271	0.31346397	547.2314155	0.190816102	0.025585821	8.525480606	8.977478544	6	2925	1948.723077	86732.29596	4795	4180	1.22E-05	50.47602571	38.92156783	200	4439	0.24737	0.082321323	44.69879677	0.036387001	0.008026825	1.283754046	0.772030774	3	13355	1805.642082	198126.5817	17535	335	7.72E-06	100.7608461	175.2244942	4383	84	0.137094333	0.066518039	137.9926702	0.025403255	0.009913747	2.242902002	3.472573354	1
6645	5.77E-06	137.5505776	158.1777822	962	5264	0.225043781	0.145104526	147.8641799	0.034322577	0.021117296	2.119710309	2.762767679	12	2895	1695.17962	182076.3822	9540	4095	1.15E-05	156.4947749	68.16900552	250	4678	0.126898753	0.117801442	112.3318902	0.020021854	0.011947864	0.835983848	1.347179247	5	8370	1930.581243	132907.6687	12465	1305	1.12E-05	61.36958942	83.39081408	4161	150	0.217316658	0.161438575	72.38020175	0.036877013	0.01670858	1.387947378	1.661268283	1
2805	7.92E-06	135.3181295	125.9908551	1035	5310	0.322051392	0.144647367	130.6544923	0.042901726	0.019881286	1.985624358	2.488825596	8	4575	1125.375956	116044.521	7380	1625	1.12E-05	227.7750033	46.81653018	284	4975	0.832728242	0.041985604	137.2957667	0.152368603	0.005663782	5.230301487	0.937259254	1	12335	2011.54925	40082.49727	13960	25135	9.50E-06	176.9067459	80.5794127	3896	210	1.269216058	0.116612801	128.7430793	0.23874749	0.011746305	3.64728812	1.612721082	1
520	9.57E-06	601.2066447	109.9263389	1680	4893	0.195065575	0.119620036	355.5664918	0.028282613	0.015938301	3.920688611	2.202987775	2	6190	1974.587237	63606.57034	6710	874	1.13E-05	37.25478506	70.06650446	223	4502	0.107693433	0.076469388	53.66064476	0.022865549	0.007464863	0.660056569	1.395534976	1	7235	1745.567381	88404.62279	8109	680	1.12E-05	109.3373827	81.86586007	4151	221	0.164575583	0.102300017	95.60162138	0.024116018	0.012784951	2.289393323	1.629678055	1
1730	7.90E-06	140.555482	135.8626702	887	5565	0.266188609	0.126132577	138.2090761	0.043644653	0.015937579	2.648144693	2.541901668	8	3940	1871.65736	101226.9867	5670	495	1.26E-05	36.10087588	41.00168973	222	4486	0.173043307	0.090858265	38.5512828	0.026980489	0.007783694	0.695877841	0.821204884	1	13195	2028.524441	17591.9508	13690	715	1.17E-05	35.89138794	65.03305552	3929	184	0.197907097	0.193434986	50.46222173	0.019737716	0.013531341	0.863716529	1.295297728	1
1730	7.73E-06	230.195295	154.7372202	1627	6630	0.21952314	0.134744545	192.4662576	0.030816975	0.015270847	3.837594804	2.597995731	8	3625	1818.846897	145502.8966	5355	7210	1.50E-05	330.7178073	100.4089249	335	4941	0.460286116	0.080905626	215.5633661	0.077867929	0.010669105	2.689215393	2.00076764	4	11735	1951.797188	64502.15912	18945	640	1.14E-05	44.13295361	61.26467583	3902	96	0.130941828	0.220226709	52.69881472	0.03258717	0.015097147	0.952812561	1.220773738	1
2275	9.17E-06	210.8085476	192.7096282	2272	7044	0.257618096	0.152950994	201.7590879	0.038201757	0.018252184	4.434310561	3.752586425	7	4655	1904.216971	129470.7027	6930	795	7.29E-06	326.6373541	122.8480078	527	4704	0.201598919	0.069732617	224.742681	0.030092	0.010024511	2.204972499	2.422271817	2	4155	1880.635379	154295.3532	4950	1470	7.93E-06	121.3700553	146.2248925	4147	231	0.445596353	0.10478369	133.7974739	0.074625973	0.01252346	2.904719347	2.915748646	1
1695	1.02E-05	326.2331322	225.9711664	1777	8784	0.273347101	0.158612766	276.1021493	0.037107236	0.016931228	3.348052907	4.606697016	6	4775	1736.761257	122079.5723	6470	1630	1.02E-05	163.9343129	107.1248874	378	4887	0.7219842	0.068137222	135.5296001	0.126293315	0.008786104	3.95214302	2.132266092	1	5425	2028.196313	22276.86008	7055	610	6.86E-06	117.9144128	214.215051	4472	260	0.187962388	0.068844795	166.0647319	0.017791077	0.010423843	2.68356805	4.253658978	1
53875	1.37E-05	152.8784098	202.6752782	18602	6530	0.547489445	0.161733076	177.776844	0.101537183	0.02085755	2.653192321	3.056504171	15	8020	1842.569202	162206.9036	61895	515	8.47E-06	57.1607637	109.558909	495	4846	0.196037442	0.064604318	83.35983633	0.023258359	0.009199284	1.867604046	2.181356816	1	4880	2022.465164	25289.8451	5395	385	1.03E-05	124.8889082	140.3945516	4602	717	0.220413858	0.105503059	132.6417299	0.025724548	0.012218448	1.812647648	2.814624073	1
9375	1.06E-05	261.4543594	232.5957472	1613	8994	0.589140866	0.168101267	247.0250533	0.098884035	0.021052333	4.524501589	4.409273836	12	5245	1900.185891	123926.6184	14620	695	5.56E-06	39.41741021	199.8659666	425	5386	0.139299756	0.053196332	119.6416884	0.021418463	0.008119676	0.887731729	3.936959876	1	2885	1887.568458	162910.4741	3580	1785	8.82E-06	290.5835335	122.8471727	4251	711	0.246984447	0.076572604	206.7153531	0.02642258	0.011175255	1.967465497	2.387487581	3
465	9.40E-06	703.8569284	175.8437512	1162	8069	0.361191397	0.16803385	439.8503398	0.055540427	0.018891011	4.004174665	3.741819693	5	4890	1998.48773	38063.30506	5355	6215	1.01E-05	294.2453732	79.16694599	225	4497	1.296404468	0.071334521	186.7061596	0.242426047	0.009702404	6.813745402	1.538827078	2	7225	1998.185467	64770.92339	13440	660	3.69E-06	138.3540723	360.2255701	4531	127	0.161865421	0.103205654	249.2898212	0.027067396	0.014199777	3.063424245	7.050678725	1
9300	5.47E-06	116.0650587	289.4690001	1839	4320	0.360531634	0.230878909	202.7670294	0.058220609	0.024513318	1.491343754	6.176372211	2	2765	1993.070524	65342.81419	12065	1390	7.90E-06	406.1954085	127.4628715	360	5107	0.202690673	0.060071294	266.82914	0.027060517	0.008880783	1.097659253	2.476861076	6	4460	1923.947309	129692.6441	5850	570	8.60E-06	58.14902904	125.7292831	4166	127	0.159984334	0.072991323	91.93915605	0.018434197	0.009939394	1.365552033	2.493610294	1
2975	9.44E-06	396.2259285	153.4973102	1628	7466	0.602640113	0.148833186	274.8616194	0.099270312	0.02045426	6.908993695	2.889058958	7	4955	1851.638749	171414.1339	7930	1220	6.56E-06	248.6043977	168.541279	210	4971	0.296040779	0.06205721	208.5728384	0.048085114	0.008653074	5.105409206	3.34070118	1	3475	2014.082014	31042.44651	4695	930	8.52E-06	810.6672393	154.1528544	4546	541	0.217340701	0.08019704	482.4100468	0.031979878	0.012059101	1.509690606	3.056892006	4
1555	9.21E-06	419.2634418	412.5042595	3258	8739	0.863873283	0.339969097	415.8838506	0.153785053	0.025856772	5.520555461	8.818787864	4	4040	1969.540842	41693.33249	5595	5225	6.39E-06	125.4063481	255.2489751	4980	2650	0.271231693	0.080945944	190.3276616	0.039266646	0.012537205	2.639157951	4.934908602	2	3125	2021.8976	19162.98791	8350	290	6.44E-06	93.40083427	213.3815472	4735	223	0.264539357	0.083441122	153.3911907	0.038702329	0.010663227	2.311398647	4.219467088	1
3275	1.34E-05	367.2222116	256.3748131	2481	12699	0.30042667	0.202845263	311.7985124	0.048178819	0.020414502	3.5821298	5.050059931	5	7325	2019.427986	21620.13423	10600	3204	1.49E-05	288.8776589	50.98519857	1169	5205	0.29309038	0.099171632	169.9314288	0.037713427	0.011730592	2.68721195	0.978330131	10	12855	1820.283936	254443.8634	16059	845	2.39E-05	142.8756438	111.2437418	4104	4456	0.156900798	0.099560596	127.0596928	0.025210005	0.011631295	0.726178707	2.2279073	1
1800	8.27E-06	254.9988476	169.725972	1476	7247	0.203488837	0.153118321	212.3624098	0.030854205	0.01938714	3.320148812	3.104293295	10	4070	1874.603194	149316.2836	5870	6175	1.23E-05	48.23997203	68.65366905	257	4675	0.298615387	0.080875184	58.44682054	0.051858611	0.009285887	1.072375344	1.366283615	1	7665	2014.276582	30647.4734	13840	2170	1.32E-05	523.7100548	97.3295504	5139	1089	0.285175988	0.112705402	310.5198026	0.041620235	0.013006335	3.104726316	1.842249238	5
1860	8.52E-06	470.9572077	175.3362048	1519	7714	0.960297641	0.141991997	323.1467063	0.179982962	0.018329814	5.681122567	3.251419944	6	3990	1867.681704	91899.45257	5850	1225	9.78E-06	248.4468633	71.61280835	343	4554	0.247403221	0.057320214	160.0298358	0.024444086	0.007135769	1.330832978	1.427054854	2	7545	1914.730948	88262.28944	8770	775	1.09E-05	53.52182307	103.2132679	4293	299	0.176104121	0.102811754	78.36754548	0.0259294	0.010328635	0.902862222	2.055649144	1
5975	4.67E-06	468.028309	254.5413051	1443	6013	2.772565516	0.170471774	361.284807	0.543198712	0.01887312	8.477144116	4.735740173	3	2025	1889.881481	90937.94645	8000	685	1.37E-05	91.45195606	50.39096467	723	4638	0.205122269	0.086803529	70.92146036	0.021251114	0.008490104	1.449071059	1.004290448	1	11585	2030.488994	19744.2283	12270	685	7.79E-06	45.25308137	121.871528	3655	226	0.155364873	0.071997089	83.56230466	0.018199283	0.009578074	0.85946703	2.419463721	1
2035	9.47E-06	297.9836405	184.4524895	1440	8714	0.229115749	0.157908117	241.218065	0.032878212	0.017944377	4.139644029	3.652202375	5	4520	1901.056416	85899.73022	6555	2270	8.20E-06	544.5708616	122.2075887	337	4957	0.35960658	0.065721398	333.3892252	0.036690102	0.009866155	11.12171109	2.388233089	2	4665	2005.783494	43205.97456	6935	460	0	25.2587462	0	0	0	0.134997104	0	12.6293731	0.014069205	0	0.528190389	0	0
2055	8.58E-06	177.5208492	143.9221311	1384	5942	0.208180768	0.153230152	160.7214901	0.031218836	0.018529697	2.695603784	2.781051981	10	4180	1570.120813	167358.6325	6235	795	1.28E-05	47.46911079	47.56504778	321	4522	0.157763287	0.101519514	47.51707928	0.025374628	0.009153884	0.843095563	0.9505016	1	11530	1949.716392	50802.68366	12325	5870	0	516.6526045	0	0	0	0.284835953	0	258.3263023	0.024711248	0	10.71585125	0	0
1765	7.70E-06	255.3689116	222.6826728	2397	7306	0.238215013	0.169453326	239.0257922	0.039104683	0.019715735	3.746116589	3.930384544	14	3675	1614.616327	158536.3888	5440	1005	6.89E-06	124.1944373	141.5117628	629	4750	0.448957433	0.068477932	132.8531	0.073447592	0.009816042	3.238725597	2.815682137	1	4295	2001.337602	46354.97101	5300	900	1.10E-05	76.46709015	81.88710186	3953	248	0.170023477	0.110795458	79.177096	0.019506585	0.011528595	1.74385037	1.631550489	1
8385	9.90E-06	227.8903895	180.3870391	1682	7775	0.495570933	0.16828537	204.1387143	0.081853757	0.019432277	3.571768075	3.525040418	8	4855	1767.705458	164651.3262	13240	685	1.05E-05	70.25320938	110.0011389	326	5147	0.220778252	0.052983882	90.12717414	0.024557992	0.007568103	1.71592134	2.184235433	1	5560	2031.515288	16754.89365	6245	4085	6.72E-06	280.0452718	257.3678258	4365	453	0.253227892	0.082822856	268.7065488	0.036077543	0.011658452	2.013864383	5.005512313	2
2080	5.41E-06	164.6329651	169.8828811	1227	4976	0.235119711	0.162472736	167.2579231	0.024827143	0.019634307	2.712468341	3.199495679	7	2600	1698.925	144216.1694	4680	5455	1.22E-05	221.6546589	68.73231113	600	4562	0.635482067	0.078790923	145.193485	0.114798544	0.010142966	2.308883432	1.274090812	5	8525	1923.297361	128856.3603	13980	1290	9.53E-06	313.5223444	139.7868456	4509	107	2.15782352	0.070467271	226.654595	0.410794228	0.010692987	6.30797659	2.779921822	1
65	5.67E-06	875.811029	278.5428885	2224	4606	0.949718577	0.225705396	577.1769588	0.037820223	0.020805091	15.50980753	6.080382315	1	2790	1814.958781	166438.0754	2855	760	1.08E-05	56.65590781	73.40981608	446	4476	0.197538526	0.085114229	65.03286194	0.027056925	0.008752824	1.08629124	1.467562101	2	7470	1898.281794	155255.0217	8230	3845	1.18E-05	236.5803326	90.09429417	4307	758	0.15464569	0.123341088	163.3373134	0.019033126	0.014316083	1.559069684	1.749455513	4
6690	1.22E-05	194.0823275	245.3224737	2289	9325	0.446294277	0.180476423	219.7024006	0.077070454	0.020953908	3.618264807	4.343609466	16	5780	1668.264706	220424.276	12470	2880	9.87E-06	319.9464653	71.71917217	451	4816	0.767393598	0.058818538	195.8328187	0.135088661	0.008111519	4.418052604	1.384421149	4	8460	1902.54669	141401.4098	11340	565	7.76E-06	96.17903742	152.5943353	4124	611	0.168824077	0.0715171	124.3866864	0.020010654	0.009950623	1.953768068	3.041156907	1
1705	8.41E-06	394.0582999	215.5817141	2245	7316	0.279453187	0.203292742	304.820007	0.04089802	0.024072486	4.53234803	4.259283177	9	4210	1907.551069	134263.9671	5915	7945	1.13E-05	195.7714571	113.1261251	532	4489	0.360346413	0.079283588	154.4487911	0.060267697	0.009359476	2.77894431	1.280165049	6	8005	1645.015615	166869.838	15950	1790	6.68E-06	53.61880311	168.7767843	4191	244	0.186453563	0.070260012	111.1977937	0.02529822	0.011299732	1.218026279	3.347181676	1
1940	5.83E-06	805.2354239	489.955717	3920	5620	2.322356863	0.363426453	647.5955704	0.431316283	0.025317517	15.53395534	10.07754526	4	2375	1980.658947	48837.40789	4315	4525	1.25E-05	67.54085646	62.50392566	330	5048	0.202193604	0.084090596	65.02239106	0.029249303	0.008788491	1.46659583	1.244310361	3	9855	2011.005581	40795.20596	14380	1190	1.01E-05	99.35815316	96.78976819	4054	292	0.169424263	0.10484889	98.07396068	0.016955287	0.012657713	1.928395176	1.91720149	2
4050	1.14E-05	313.3486003	262.5191512	3119	11475	0.287621015	0.176755349	287.9338758	0.03655541	0.018651553	5.264368722	4.628374037	14	5215	1655.009588	166635.7142	9265	2645	1.17E-05	322.4120444	63.06199218	712	4569	0.28057952	0.092249296	192.7370183	0.046678715	0.01137382	3.098860917	1.246263689	3	9060	1928.650662	128089.0882	11705	770	8.45E-06	97.87439615	154.4231456	4326	156	0.289802376	0.081283487	126.1487709	0.023945809	0.012109299	2.534683922	3.070408978	1
1260	8.07E-06	339.6148587	186.6962584	1559	6988	0.204237896	0.167570543	263.1555586	0.027026753	0.020314735	3.662369887	3.763797715	4	3980	1984.668342	48511.92518	5240	440	6.00E-06	89.40991236	180.5520394	245	5092	0.21227647	0.064709977	134.9809759	0.02113349	0.009277183	2.356678992	3.566413434	1	3330	2032.219219	16245.44744	3770	665	1.30E-05	134.8763449	80.22938173	4353	740	0.26498885	0.141248762	107.5528633	0.034639839	0.014690668	2.767068171	1.607091437	1
3315	1.58E-05	234.722662	138.589041	1766	8247	0.209320146	0.147288043	186.6558515	0.026822655	0.018202619	2.926837092	2.676724178	14	9680	1808.387397	168879.0844	12995	10850	1.30E-05	196.995892	68.20041857	535	5111	0.240748209	0.102205372	132.5981553	0.034104965	0.011331834	2.991681327	1.273963629	7	9275	1852.070081	218294.4501	20125	425	7.19E-06	108.6262427	188.6773374	4474	123	0.28654795	0.058323192	148.65179	0.03015987	0.009346951	2.428858008	3.758457238	1
1215	8.73E-06	327.431236	166.5594802	1035	6680	0.232444883	0.135397589	246.9953581	0.038715195	0.017719362	3.439955041	3.248407169	8	4560	1861.328947	134709.144	5775	1060	1.08E-05	66.10200437	96.39816687	1085	5145	0.17995397	0.064926479	81.25008562	0.02523673	0.008325479	1.601929586	1.923412217	1	6395	2008.137608	40320.46738	7455	4880	1.56E-05	300.934329	95.2148118	4900	1405	0.176750237	0.165896141	198.0745704	0.020186114	0.016258991	3.437835566	1.252717453	6
6475	1.04E-05	189.318655	179.2328797	1969	6721	0.319965242	0.164647531	184.2757674	0.048747214	0.021732166	3.603927495	3.121011967	16	6025	1762.322822	149911.7539	12500	550	7.43E-06	73.23087656	145.9050863	451	4885	0.177687601	0.055649082	109.5679814	0.020704101	0.008408596	2.217439365	2.898986364	1	3650	2003.231507	44603.20805	4200	705	9.94E-06	183.1788268	115.655976	4282	675	0.672609271	0.085553802	149.4174014	0.126465259	0.010823634	3.58694521	2.319622669	1
2725	9.87E-06	511.5339367	222.3048626	1446	8956	0.852475263	0.096631002	366.9193996	0.151500843	0.012616727	8.424576556	2.170805432	9	6585	1649.621109	201942.369	9310	6055	7.41E-06	328.5165445	283.5935654	751	5050	0.343065959	0.084534635	306.0550549	0.056152304	0.010272383	4.734605103	2.537711527	6	4560	1560.948465	272930.8515	10615	1080	4.62E-06	166.2400745	216.9221694	4049	264	0.20544272	0.067306877	191.5811219	0.021984952	0.010759655	3.532830587	4.28049415	1
22520	9.70E-06	28.73451524	103.8944597	981	5830	0.067748466	0.12289742	66.31448747	0.011860663	0.01600865	0.447541462	1.747719737	10	5595	1385.023235	122164.0263	28115	3530	1.09E-05	329.0011167	144.0435909	638	4589	0.746152767	0.073535302	236.5223538	0.13126717	0.009000493	3.851697289	1.686236737	4	6030	1492.064677	206804.5912	9560	4035	1.24E-05	397.1375111	214.1208635	4544	850	0.213493098	0.105457382	305.6291873	0.025179753	0.013145798	4.158849219	2.479577053	7
805	8.03E-06	382.210767	239.0357109	2668	4987	0.416253056	0.189354093	310.6232389	0.068110395	0.021067302	7.87346496	4.440531543	5	3850	1705.654545	183367.3846	4655	4005	1.30E-05	308.698198	78.25551843	336	5156	0.161814163	0.074910929	193.4768582	0.018354591	0.0092744	3.60055067	1.494775678	4	7815	1666.740243	128127.2825	11820	2820	1.14E-05	463.520034	98.84759051	4186	727	1.059775173	0.101853457	281.1838123	0.195645597	0.011917429	7.209293373	1.923593754	3
3900	9.07E-06	157.4279498	143.0093865	1129	6272	0.223388428	0.140483629	150.2186682	0.027001768	0.020329235	2.528990544	2.539718986	13	4790	1779.838205	179518.5135	8690	795	1.13E-05	56.12014818	35.82186527	199	4510	0.224065277	0.049480547	45.97100672	0.031238517	0.006236812	1.690723844	0.716215486	1	14130	2033.696391	17652.87881	14925	715	1.10E-05	111.0802157	102.1251466	4277	200	0.216887237	0.08906239	106.6026811	0.020304559	0.012003359	2.844768245	2.03124163	1
2740	8.92E-06	354.5181565	289.4140546	1831	9729	0.311623901	0.2167044	321.9661056	0.041679175	0.023624596	3.973979159	5.358853265	6	4130	1758.669492	159671.5191	6870	14230	1.91E-05	320.3406442	168.2367524	6806	7373	0.792811637	0.053088015	244.2886983	0.139640153	0.008362453	5.109392582	2.295299545	9	16610	1890.389223	185139.6369	30840	585	1.11E-05	46.18192455	64.32366738	3895	147	0.278539318	0.156934656	55.25279597	0.034241294	0.013531427	1.281568486	1.288301905	1
2410	1.40E-05	325.5023464	185.7154748	2221	10056	0.418181634	0.139987509	255.6089106	0.070246314	0.018074594	3.780971977	3.500276283	8	7490	1973.720961	72335.6204	9900	5940	1.00E-05	351.1762522	153.9084266	777	4831	0.621956162	0.057610032	252.5423394	0.111786203	0.008891112	3.685416323	1.813687201	4	5715	1703.059493	136916.9658	11655	1105	6.72E-06	121.6254017	206.6267916	4898	758	0.16888724	0.081349833	164.1260967	0.019305666	0.011221178	2.111657595	4.091034086	2
2960	1.55E-05	335.0985339	205.1447768	1498	11349	0.257536431	0.135659987	270.1216553	0.038007003	0.017309621	4.749226449	3.866066274	11	7695	1817.001949	126806.8298	10655	16070	1.54E-05	342.2361963	48.89580718	871	5371	0.850620395	0.170550089	195.5660017	0.157039469	0.013273297	4.685887471	0.907517936	4	13010	1504.111453	94720.68089	29080	2515	9.76E-06	448.6808352	213.3137878	4636	856	0.199721198	0.081823473	330.9973115	0.024429159	0.013140369	4.265616824	2.537151037	5
8735	1.16E-05	321.3543449	158.8890675	1379	9171	1.692302484	0.176674248	240.1217062	0.32054747	0.023799647	5.999939942	3.228669732	16	6235	1437.822775	207553.5396	14970	1090	0	66.60936828	0	0	0	0.211768334	0	33.30468414	0.01596338	0	1.358897753	0	0	0	0	0	1090	4865	9.89E-06	280.4984675	171.4461431	3795	1063	0.442709517	0.080300339	225.9723053	0.072877635	0.011161936	3.395728853	2.017940878	4
2039	1.28E-05	323.1018168	206.1584508	2703	10615	0.232597358	0.161850633	264.6301338	0.028521515	0.018516497	3.473605782	4.237229613	10	6125	1664.402449	163816.9425	8164	995	1.24E-05	227.6357634	79.38265125	425	4563	0.275234167	0.051969544	153.5092073	0.036680699	0.00632902	1.982875116	1.585231148	1	11105	2034.180549	15324.02819	12100	7165	1.18E-05	146.7280025	167.0165248	4803	3125	0.471657413	0.075919679	156.8722636	0.071919608	0.010788326	4.372406008	3.317427983	2
5645	8.61E-06	183.4101707	240.9659528	2215	8304	0.685003732	0.179759992	212.1880618	0.127730306	0.020025034	3.253012866	4.618819214	7	4100	1870.582927	85448.93093	9745	3515	8.71E-06	105.5523176	89.24033426	660	4913	0.365872139	0.071565336	97.39632596	0.063424201	0.010061536	1.80446242	1.795211484	2	5920	1961.54223	83749.55565	9435	835	1.20E-05	57.61437476	151.4159404	4687	401	0.180611058	0.072644856	104.5151576	0.020532095	0.010227268	1.237751965	3.015139071	1
2930	1.04E-05	241.7364774	176.115957	1839	6439	0.253346929	0.174663352	208.9262172	0.032691001	0.022785769	4.074893133	3.390490522	12	5835	1470.698372	235194.3615	8765	5230	1.15E-05	244.6394435	151.817061	904	4795	0.555392605	0.065786021	198.2282522	0.100540138	0.008109073	2.64829745	1.774498484	4	6085	1172.277732	98151.76181	11315	1455	7.13E-06	205.5436586	164.1429018	4371	425	0.566285618	0.079867346	184.8432802	0.088506842	0.011242354	4.564034937	3.256673177	1
2140	9.33E-06	274.7289642	234.4958021	2053	8487	0.225536939	0.174920187	254.6123831	0.032059439	0.019520662	4.149653413	4.143594355	10	4595	1880.668118	155216.3567	6735	6490	9.68E-06	326.445362	155.412137	674	4592	0.274192468	0.08144003	240.9287495	0.035052351	0.011673949	5.186939935	1.898904879	5	5440	1644.777574	158769.4946	11930	4355	9.76E-06	461.0170265	207.551914	4473	814	0.762666656	0.070847127	334.2844703	0.130831819	0.010378908	6.718073453	2.432224556	4
3830	8.36E-06	151.536989	171.1046932	1287	7352	0.165479773	0.161058267	161.3208411	0.022704575	0.022440786	2.041488772	3.507108391	14	4060	1800.671182	212575.802	7890	4150	1.15E-05	303.5220015	97.72068783	954	5131	0.463247415	0.078434067	200.6213447	0.074039976	0.008904834	3.338464682	1.519675396	6	7820	1933.470588	112520.267	11970	2485	1.06E-05	428.0202677	179.132823	4092	722	0.282043992	0.109258914	303.5765453	0.029754269	0.014427334	4.902278957	2.190053855	5
1760	7.96E-06	289.5181946	196.4111376	1674	6946	0.518936638	0.202612911	242.9646661	0.090686431	0.023634165	4.385103253	3.538417065	8	4425	1881.701695	109235.0387	6185	1300	1.13E-05	511.1881129	92.238395	891	5236	0.252374733	0.065076455	301.713254	0.028436738	0.008759018	2.238585877	1.788601096	4	6710	1931.216841	102905.3218	8010	3200	1.16E-05	385.0698123	166.6509306	4371	898	0.204843753	0.096143341	275.8603714	0.021665236	0.011798492	3.911287346	1.954147923	6
2875	8.18E-06	235.7693499	178.2080244	1838	6560	0.567310584	0.147818225	206.9886871	0.09955542	0.019198317	4.898606492	2.945370185	12	4340	1860.74424	131142.3171	7215	1300	1.13E-05	511.1881129	92.238395	891	5236	0.252374733	0.065076455	301.713254	0.028436738	0.008759018	2.238585877	1.788601096	4	6710	1931.216841	102905.3218	8010	1925	9.82E-06	405.5840553	142.3167545	4521	746	0.158512437	0.092852815	273.9504049	0.020159833	0.010895015	2.570099451	2.292010848	4
[truncated: 401 more columns]
