# Supplementary material for: Artificial Intelligence–Enhanced Multi-Algorithm R Shiny Application for Predictive Modeling and Analytics: Case Study of Alzheimer Disease Diagnostics
Source: JMIR Aging. 2025 Dec 30;8:e70272. doi: 10.2196/70272 (PMC12752916; doi:10.2196/70272)
Supplement: Multimedia Appendix 1 [file aging-v8-e70272-s001.zip › App and data/Data/DARWIN_SHAP_APT.csv]

air_time1	air_time2	air_time5	air_time6	air_time7	air_time9	air_time15	air_time16	air_time17	air_time20	air_time22	air_time23	air_time24	paper_time5	paper_time6	paper_time8	paper_time14	paper_time17	paper_time18	paper_time23	class
5160	6085	66034	6065	7540	60	17354	3730	26660	4185	13215	10965	41360	64885	1610	4390	6680	16625	1990	5195	P
51980	10515	12875	14465	10105	5895	26535	10650	54370	43475	18555	14660	48785	31055	15615	8040	41695	49565	6310	15240	P
2600	560	680	3055	3300	625	22345	3265	27640	4655	7425	7330	68360	11630	2290	4055	5250	23350	2100	6535	P
2130	13735	10735	26060	8650	13920	21890	9850	27000	5435	8989	7205	107655	41200	3910	8980	10485	22645	2820	6380	P
2310	4225	1050	9795	2640	3190	18575	805	22375	2820	3775	5340	127400	3300	2075	3485	7360	15300	2200	4805	P
1920	8115	2400	4055	3550	515	9640	2110	12045	4545	3595	4485	50025	35570	5640	4950	9980	21800	2680	6240	P
6415	16020	3920	12755	13145	8995	44880	2715	37475	25755	28980	40990	89420	29295	2170	3555	7255	15065	1985	5195	P
1510	6745	2015	8430	3505	405	16480	15130	13980	2360	10575	9795	29560	8655	2440	1980	5050	13095	1745	4100	P
4860	7020	1330	4040	5340	4810	13200	1640	21740	8780	21210	8575	33005	24165	4075	8620	13055	26230	3510	5865	P
6265	8820	1645	29140	13465	1390	169520	10765	80675	9080	28390	10960	60800	16345	3555	3810	10750	23100	2890	9900	P
2985	58780	7655	12845	14730	10590	25515	6565	20455	12635	10050	19365	27610	26215	4770	8075	13990	26975	3515	19585	P
1970	22340	25405	15575	14180	13690	35605	9815	47735	8050	16780	25120	23525	4970	9440	6405	4315	36265	4295	10480	P
3890	1480	1470	3725	4365	14400	44845	5110	27365	6260	6325	8565	58105	18290	2910	5710	8880	20065	2635	4835	P
1190	3060	4960	3410	5720	1220	35605	8695	26970	2905	10250	6830	34855	34300	2390	5530	9740	19465	2665	6130	P
2900	6135	750	8245	6695	7385	18945	25390	48370	39560	1830	11210	100010	4790	3865	4445	6590	33160	3460	11235	P
4955	22580	14395	14795	37215	17830	252180	54460	39875	9900	9350	6080	152720	33080	4645	16735	8405	25250	2740	6180	P
5655	1435	680	2100	2525	910	12545	19905	9720	12490	41270	21280	50350	8680	1570	3115	19565	16635	2175	15330	P
12980	32005	215	24105	18015	16335	61325	45330	48095	12620	1483980	14965	36920	0	7020	9550	11030	35195	5135	7480	P
6365	27745	5955	30825	28275	58015	52035	20575	92195	9960	16665	8180	73775	24515	18735	27620	9345	21815	2915	5070	P
32300	22575	5115	20795	37450	3015	17050	8440	39140	11385	7125	12470	85940	17960	12840	3175	13575	20195	2300	15685	P
3525	21475	1305	9700	16275	2430	23955	7980	113160	14855	8265	6140	37385	14490	3310	3305	11520	49445	6175	9260	P
7870	2990	6955	32600	11930	17395	41585	9330	44525	18555	14040	6410	69130	38940	8310	8490	7395	29745	3375	5145	P
4200	8540	2010	82140	15220	740	56740	7495	335945	2940	7340	7925	70570	24160	6930	18050	6145	17985	2340	6405	P
4695	9405	2120	11305	36885	30260	37115	18100	43515	3735	2030	8710	129680	0	5960	12540	5570	20310	2415	6525	P
5000	12385	9300	34295	17665	2165	39540	13415	51180	37660	3240	4710	54700	22825	2440	7160	6190	21655	2365	4705	P
2915	16840	9405	32380	9165	405	17570	2935	8160	9580	19380	5405	51670	16095	3580	15120	8770	13180	2270	4260	P
3365	7180	875	8270	3030	12425	9535	3395	14135	16280	14345	26505	110445	16715	2895	2230	23310	16810	1870	20215	P
1385	2635	26310	1415	2360	6520	131320	13415	22145	5685	17085	7340	30545	32005	2465	3455	5860	18350	2340	6480	P
4115	23680	8220	9025	9165	810	56780	16020	105510	5690	10155	8925	16845	25110	2730	8725	14615	47025	5980	7060	P
9880	14240	2745	21195	36810	2800	7160	2625	24395	3515	6260	4160	29090	23035	6620	8305	7350	23350	3615	4885	P
1405	935	5440	3995	7960	4690	37305	9790	46780	3765	3135	5505	86090	30905	4540	7850	7035	23970	4325	5350	P
5100	11330	1565	14980	14095	2570	18930	5485	28775	21610	5400	4735	19905	12725	5095	3385	7615	16675	2325	4165	P
4410	930	5045	8605	6930	4640	31100	1420	17665	3625	24275	6695	18495	18210	3830	3405	6410	16710	2140	4905	P
2630	7405	9870	15110	9480	12645	13950	3845	18210	3825	5270	7825	160300	1485	3055	4370	24960	15195	2250	12800	P
900	23055	715	10115	5460	8045	3160	28715	44395	11045	18380	13530	26425	6870	5180	2495	9410	48825	2665	7400	P
720	480	3610	6255	16005	1875	32620	6510	15380	4750	36920	11745	29340	19860	2650	4100	7320	16680	6595	4920	P
12960	15325	3810	24640	18800	1305	20305	6935	294615	11935	4675	7350	12320	9635	10360	16690	4785	16305	1815	6575	P
2920	22045	625	7485	7745	565	19050	3485	55555	2690	7905	4005	95210	16000	2885	3950	6790	23295	2200	5045	P
2635	6505	1245	9355	21155	36280	72865	17995	8800	3690	4410	7385	25760	20820	2100	2420	9450	15495	1925	7490	P
690	4610	910	10420	4060	1020	6595	540	26360	4480	6755	5720	10055	18825	12850	7055	7070	20700	2055	3410	P
5705	4900	3570	6660	12945	2450	8380	525	8185	2105	5630	7755	19160	4255	1910	3745	5465	12435	2420	3780	P
2005	12545	575	7735	7860	2455	5520	6760	19350	5880	3735	3810	29885	18465	3015	3565	6345	12075	1350	5010	P
1370	2710	1295	4775	3835	5700	15435	1370	15980	17435	4800	3155	33485	23055	2385	6000	8990	15315	1595	4805	P
3055	1990	1370	3340	4575	4625	10025	3055	8015	6935	12135	4460	13785	21565	1430	2750	10085	16980	1770	4040	P
3720	4715	520	6445	3410	18875	10215	820	34675	1655	4825	8985	40230	12565	2330	2790	11725	16695	2250	9460	P
890	965	740	2540	6405	480	10970	3595	22450	17480	2820	3370	97950	8525	2595	2635	8935	24180	2540	5160	P
1580	1860	4375	3245	10830	315	22195	13330	15230	5990	25640	2455	81110	13625	2065	3185	6185	23200	3370	3915	P
4450	4715	635	5310	11900	24835	3135	2755	3460	5345	6455	14525	36090	15660	5265	7350	9155	13135	2605	7495	P
2400	5135	435	3260	1775	5770	1110	260	65130	111005	6840	7535	44185	6560	2550	3980	11820	25845	2040	7575	P
670	2255	24835	1055	83260	13270	80625	9225	29155	5570	44175	5550	144345	29255	1390	1275	7800	21810	2765	4925	P
109965	96485	4985	27280	17395	9730	90625	6320	25250	4400	9755	39330	83460	13355	14435	24950	15120	15710	2850	33860	P
4055	21105	5750	14875	10720	8305	22575	10150	43995	313925	6335	3845	37100	18695	4765	4305	30980	32320	1990	5845	P
3215	7840	21180	10045	6140	1230	71095	12350	118175	76070	16045	3760	69505	24470	2980	5730	8325	106030	3985	5440	P
4185	6430	14690	8655	19800	1355	18050	19485	13425	58610	12745	11835	66725	34090	2460	6125	8450	17715	17795	7130	P
21800	9395	8415	22815	19185	12840	9005	1735	10595	13180	10300	29465	12835	30350	14160	10360	8605	19155	2190	18350	P
28550	31860	1600	21345	11295	52880	53060	6675	52875	27480	8065	10490	20325	11060	13140	9075	15620	27400	2420	10175	P
2640	3815	605	3305	18915	9775	47065	5165	94480	12365	8275	6255	36830	18770	2430	6515	14910	54575	3000	7415	P
3940	580	31975	2795	16500	19805	54005	22360	39695	16125	9250	30410	94095	19035	2350	3630	8185	38045	4235	8965	P
5770	2030	7660	8685	19910	33365	29320	11080	38440	1635	5805	6840	42495	30615	3435	7725	0	33060	4175	5370	P
4830	34905	1925	13470	10035	8315	17245	9310	48485	6940	2085	3920	51355	49740	9165	9225	7550	20245	2845	3975	P
6265	10380	7015	13430	8045	2065	22205	6360	38580	24825	7560	2015	77775	33300	5390	9345	10415	21180	2155	5225	P
7820	16850	11805	15125	6255	2405	10700	15600	25235	4980	18680	5000	40130	12300	4240	4640	7625	14905	2940	4575	P
4015	6875	3815	4290	14170	495	8940	4105	17335	3605	6800	10205	105155	19395	2305	6465	4285	20685	1745	6680	P
3845	6540	1045	19385	5055	1165	1465	6785	7930	2855	4565	3615	143920	11410	3505	4125	9055	16905	2640	6165	P
1835	3740	4215	4040	4485	43240	9960	930	21215	7905	3115	7525	56860	20830	2015	1785	8045	17085	2465	6710	P
440	20100	600	5115	3720	760	30120	9105	130055	26080	5800	7820	96840	13850	2685	3475	12060	55695	3235	4720	P
465	4420	975	1950	9205	1035	13890	20110	12600	4270	26545	15585	126020	15065	2045	4045	7515	17825	5605	4500	P
4100	2850	1830	24020	14690	12150	335890	3895	9655	17945	3439	10935	35460	28655	5140	3295	9545	23305	2395	6285	P
4485	5115	1135	8245	4755	620	12865	20360	37875	3625	9330	3105	26630	12760	4520	23180	10880	19960	3860	4995	P
5400	1735	3735	7495	4405	4285	17740	18465	14370	7130	17030	19530	318330	6110	3140	3225	7355	21090	2080	13955	P
2880	580	6510	4160	18635	7095	63035	820	21985	4175	5615	2850	42965	14690	3240	2705	12865	20955	2170	4430	P
2615	15240	625	9675	6995	3060	15275	3480	80560	3770	4605	8410	51315	13865	2680	3555	8260	23190	2045	5245	P
1560	1795	14335	2235	6995	910	10520	35955	863930	4715	9765	3290	53070	20055	1680	1930	7120	18760	2400	3330	P
4515	9630	1860	7200	33320	6980	21390	1660	29570	3690	3270	13630	77225	15285	2650	3065	4660	34815	2595	13540	P
4975	2370	485	26405	3135	640	6655	2800	28060	7525	4440	3165	46155	6165	5620	5225	12270	17075	4525	3320	P
685	380	675	1550	9045	1655	13845	6095	22175	25665	2770	3105	93010	9345	2065	4420	5890	14895	2000	5465	P
2930	3540	19110	22275	10995	7040	43695	1205	25045	10900	47030	4875	38470	29350	4360	6600	8300	11050	2300	5075	P
8905	3485	925	7990	5555	1940	12690	2075	53965	3625	23415	19030	23285	16270	4895	7105	9700	18460	1135	8010	P
7185	1800	1065	7900	3530	835	9100	32180	21045	2005	24000	15710	23285	15735	2410	2610	14805	11920	2890	6295	P
2970	1215	24610	1630	28655	3405	22720	7460	9350	2005	16020	7815	23285	17700	1005	1335	16490	17770	1335	7320	P
3490	10965	35	94270	10600	9875	126715	2315	17135	2005	2015	7240	23285	11980	24735	36620	7945	14890	2435	6740	P
3235	610	1365	10655	17075	16830	44725	26980	97250	2005	2015	9200	23285	9900	2285	2840	8565	28675	2425	5080	P
1000	5230	2905	5190	7925	775	171445	30525	105920	2005	2015	9200	23285	16310	2320	2825	8440	29950	0	5080	P
2580	2715	6075	19615	6465	2510	5145	11825	33715	2005	2015	9200	23285	16025	10870	7485	8440	16755	4185	5080	P
3490	2025	820	7785	7790	340	8635	28375	16700	2005	2015	9200	23285	14985	5055	7215	8440	17130	1980	5080	P
26050	8800	4075	16985	8330	340	171445	515	9050	2005	2015	9200	23285	32545	8335	7015	8440	17245	2535	5080	P
1920	4295	775	3565	10455	340	171445	8555	9050	2005	2015	9200	23285	12890	2545	2695	8440	17245	2720	5080	P
2105	12190	500	7605	2745	340	171445	8555	9050	2005	2015	9200	23285	8995	2190	5305	8440	17245	2720	5080	P
910	945	500	2705	2745	340	171445	8555	9050	2005	2015	9200	23285	8995	3690	2270	8440	17245	2720	5080	P
835	375	645	2615	5085	60	8355	1185	5920	2000	1510	4115	31210	8135	2475	3415	5400	11335	1680	3460	H
1615	1240	590	5945	10450	5310	8945	2175	12180	4110	3395	3735	23925	11950	7000	7760	13365	14940	1590	3855	H
980	920	560	3420	3340	3225	18035	6170	31805	16410	6790	7820	55125	5600	1220	2175	4830	26375	2705	5385	H
5395	420	750	4545	5305	735	5670	1900	5460	2350	1665	5770	25825	15270	2615	7300	7045	9845	1545	2540	H
820	2430	1355	2020	2295	600	6910	1125	11035	3380	4375	5815	153420	11885	1855	3210	7310	12820	1585	4115	H
5020	2070	385	1815	1630	210	14580	3280	13505	7240	2445	3370	20795	6245	1770	1780	4550	16440	1940	4690	H
2175	1125	495	1815	2750	310	1775	205	6340	1920	1435	3735	8850	13910	2025	2065	6800	10695	1230	3030	H
690	325	785	8860	1720	530	7360	5070	6830	1660	3225	4120	19160	9930	3215	1785	5955	12715	2675	3800	H
7285	4385	770	5980	2625	420	6425	1575	6345	1780	2165	4420	19685	15010	1455	2460	2895	6295	1820	4055	H
3590	550	2050	2270	2850	330	4545	1370	9385	1985	4575	5225	14735	4600	1460	2255	4850	10795	915	2375	H
620	1225	845	3180	3790	2400	6755	920	8170	2395	3450	3795	31600	16350	2235	1585	6995	16755	1525	3215	H
7770	440	750	2170	2575	1050	9665	620	5425	3830	3655	4020	19520	11260	2660	2635	6765	14890	1880	3870	H
96686	575	1055	10205	2630	7525	8240	1830	12885	2710	2115	2515	25210	12365	2285	3235	8275	15765	1625	4045	H
1350	665	605	1980	2320	340	6955	2250	9865	3825	4735	3140	22535	13460	2295	4365	6015	12975	1780	3690	H
4375	395	1565	4485	4120	3620	8785	1060	9885	3105	3595	3200	20380	19240	2850	5480	9905	18040	1685	2905	H
400	5305	2690	2940	7665	705	21160	3910	12285	5390	3945	4675	23685	29260	2925	2435	6820	14320	2245	5250	H
3990	4410	4635	5820	8775	1375	15775	5900	14375	3715	4885	3389	54625	7005	2635	2750	6830	17025	2055	4720	H
2380	10145	835	1520	2665	840	13170	6080	8675	4115	4500	2755	25325	10535	1850	7970	7445	15590	1975	5080	H
1375	690	635	12039	8220	12620	14260	2880	10290	3125	4575	2980	75925	17225	4200	5850	22785	19800	2170	3920	H
1755	1320	510	3470	4575	475	6730	5035	14939	4215	5135	5200	81335	11170	3030	1790	8120	17195	2380	6100	H
3115	1110	480	2385	5640	639	22354	2850	4895	2665	2240	2655	22140	13310	1975	1775	7430	14455	2285	4115	H
1270	2275	615	1870	2270	3530	2250	670	7720	3435	1880	3320	15060	13195	1170	2970	5450	12020	2095	3350	H
845	1420	7695	3375	4355	615	6230	1640	6845	2440	2980	4845	41195	18720	2465	2815	6090	13475	1825	3465	H
5880	1350	500	855	1945	1100	2385	555	2865	1925	2010	2890	36980	10635	2160	1735	6120	13240	1670	4035	H
2745	570	965	3575	3270	760	1280	260	10850	1325	2190	2920	9545	14590	1705	1645	6510	16050	1645	4655	H
345	1895	500	3060	7765	85	5860	1890	6060	4185	1685	2360	28230	6280	1490	1800	5240	12345	1800	3605	H
2785	1120	785	20490	2815	280	4415	1000	292300	2705	1725	4255	13665	16715	2380	1415	4745	9615	1575	3955	H
1045	435	7565	3970	4645	6110	3630	615	5090	2070	3680	3105	41125	15070	1935	2215	6600	15700	1350	3715	H
1310	10380	875	1730	3030	1735	6065	2930	10215	1830	3030	2660	26720	10145	1790	3750	7665	13355	2085	3455	H
540	6150	11920	10260	16625	1045	8000	2770	43530	2985	3395	2450	24425	37650	2680	2415	8085	15990	2045	3405	H
2130	2025	575	1820	2485	3215	11200	4630	8285	9750	9155	4770	29475	18260	3235	1780	7305	15850	2085	6625	H
3030	1435	1300	3330	3525	5735	4210	5230	15140	2585	2675	7265	13955	14215	2250	4385	7180	13410	2770	4685	H
2100	595	1000	9545	3335	2565	13640	8770	10685	4660	3810	9560	22280	14360	2880	1650	8155	16780	2005	4680	H
900	3865	735	1565	2835	2965	5505	1480	8630	3850	5020	2805	24825	5485	1395	2105	5980	13415	2155	4835	H
950	915	5745	3920	2755	995	6585	1660	8265	2780	2220	3470	15060	17375	1795	4075	6335	15260	2710	3545	H
5120	3260	855	480	3395	2860	5100	2685	10705	4140	2135	2195	26440	13740	3125	4005	7855	15370	1830	3905	H
1285	795	695	2790	3075	375	9790	3550	12795	3275	3614	3465	45785	8205	1715	7120	6255	15760	1720	4130	H
1165	440	2710	17095	4240	1250	3420	4010	14730	4710	3440	2580	17335	27685	2625	4855	7670	14105	2005	3975	H
1870	4180	710	4470	4440	1485	5675	1905	12680	3745	6900	3220	23450	22485	2765	1595	8085	17700	2225	4425	H
6645	4095	835	6140	5870	460	13515	3965	12210	3945	3665	2475	23025	17920	3900	4230	10490	18230	2210	4700	H
2805	1625	1810	4035	3465	885	17475	3120	10280	3345	3510	2765	29160	19435	2530	2560	5265	12020	2490	4395	H
520	874	545	4870	2840	1885	7010	1620	9910	3415	3110	2570	29200	23835	3550	2265	5880	12150	1540	3845	H
1730	495	665	5095	3305	525	11295	845	18595	4115	6055	3570	27930	12435	2630	2200	7945	15770	1490	3760	H
1730	7210	630	1710	4105	4755	8505	1235	8000	5215	6125	12600	32230	7615	1875	2430	6195	13785	1680	5780	H
2275	795	590	3050	5180	890	5960	825	14830	2585	1725	3840	25130	15460	1690	1655	7530	15460	2030	3970	H
1695	1630	590	5170	3050	760	10885	1115	20435	3745	4025	3175	33270	10370	1850	1855	6920	14315	2225	4190	H
53875	515	1820	3910	3000	4540	12220	2465	5955	6745	4435	2915	51125	7330	1830	2070	4455	11605	1485	4025	H
9375	695	1025	6825	5000	430	3435	710	11795	1680	1690	1890	10485	11450	2065	2545	5700	15170	18480	3415	H
465	6215	1055	3355	12475	4425	1740	605	7950	2650	1855	1710	101125	28980	1835	2175	6810	14580	1795	3615	H
9300	1390	570	3710	1750	1945	4855	1060	6100	3560	2635	2695	32355	12930	1685	3195	5445	10915	1880	4500	H
2975	1220	1000	3355	2080	2625	6085	640	1900	2280	2325	2510	15575	10805	2085	1385	5280	1405	1590	4500	H
1555	5225	640	3135	5270	1690	11130	8050	52265	2265	2105	2030	25710	14650	3600	2910	10875	31480	3210	2975	H
3275	3204	595	6060	5490	2585	20420	2465	850	3475	12670	2935	43390	11025	3085	2605	5635	1425	1885	6520	H
1800	6175	630	1495	7510	925	18345	15620	24050	8950	4035	2765	33210	13160	1725	1810	7255	15555	1875	3440	H
1860	1225	650	1725	3340	430	6190	1635	9350	3185	2390	3665	25610	12095	2255	5155	6070	13350	1760	3745	H
5975	685	1315	8460	5580	3690	4340	1275	15835	9010	2795	2925	9150	6975	1925	2765	5780	12985	1805	4385	H
2035	2270	620	3110	18075	784	23565	6950	297790	4415	8500	3820	26095	12315	3820	2270	6815	14315	1685	4285	H
2055	795	770	4735	2550	1010	6175	1665	7930	4100	3345	2320	15150	7450	2375	1915	6105	12780	1420	4145	H
1765	1005	820	1810	4130	515	5805	1125	13165	2965	2450	2335	23870	11760	1750	4925	7775	11620	27700	3635	H
8385	685	2885	5685	2915	825	9765	1630	18625	4010	5285	4085	44810	28005	1225	6735	5260	17075	2295	4370	H
2080	5455	715	5620	4640	4620	10680	950	20435	4255	5705	7740	22015	14665	2960	5535	13605	16720	2795	4505	H
65	760	790	6375	4415	3395	8385	2930	14275	5785	5255	11980	25870	7815	2765	1465	9440	20535	1655	5755	H
6690	2880	1575	3035	4965	2050	9465	5300	4345	8425	2125	2720	46355	18260	3055	4560	11430	12460	2145	5760	H
1705	7945	645	4260	3485	1080	12910	5690	11945	1280	800	3950	27465	12670	1555	1420	5430	14300	1660	5125	H
1940	4525	1650	11535	4670	3110	7320	2975	5720	5320	5645	5625	30510	10855	2735	3880	7875	11960	2870	5725	H
4050	2645	640	1930	2335	70	6580	615	17400	1915	1705	2315	39770	9305	2025	2605	5565	23800	2040	3075	H
1260	440	565	3370	9740	1985	26585	8830	9930	3890	4970	7170	59410	19690	3750	4055	12020	14810	2145	7485	H
3315	10850	875	4015	2850	550	5585	945	15730	3100	3990	2385	17015	18570	2255	2955	7595	13965	2445	4485	H
1215	1060	720	2525	2525	945	14730	2870	8910	10305	2820	2650	20550	9570	3055	3780	6345	14085	2770	3915	H
6475	550	620	730	3790	515	6445	1410	20265	2605	4470	2555	32450	9135	2375	4655	6065	23020	2430	4260	H
2725	6055	595	9670	7890	3685	16165	4550	20585	10175	4690	5580	21100	15490	2690	3640	10990	15120	3580	5505	H
22520	3530	7010	2575	4705	620	5160	1870	27030	4895	5630	2510	26890	19580	2645	2350	6895	24190	1950	4770	H
805	4005	565	3440	11400	760	9769	2245	9980	5500	10105	2945	40495	18805	2925	3040	9905	16700	3580	5135	H
3900	795	955	3330	2545	335	2625	4485	26235	3065	4245	11110	40090	11375	2545	2780	7180	28765	1615	8400	H
2740	14230	665	2655	5845	3090	14450	13005	45270	14600	5950	8440	18505	16275	2580	2690	10785	20715	1895	6850	H
2410	5940	11805	6255	8795	3220	20790	9470	12650	9365	9325	10005	39780	30500	2575	2260	8795	17035	1990	5400	H
2960	16070	875	2340	3030	235	7895	1150	10720	3110	2740	3725	30150	15930	2495	2235	8780	14730	2190	4210	H
8735	1090	805	9310	3945	735	16495	785	16185	4980	5125	2795	48230	19075	1555	2755	6790	14935	1945	3385	H
2039	995	815	1755	5480	2015	7075	2940	16095	4730	4750	2570	19025	17235	1605	4450	7050	13860	2190	4640	H
5645	3515	830	7755	3660	2840	17345	5110	11310	5160	6805	292670	33280	11225	2160	5565	6830	15325	1935	4525	H
2930	5230	1640	3585	4930	640	7370	1305	12595	4390	2490	2640	21080	18695	4420	3850	6895	16220	2755	5105	H
2140	6490	540	1910	3455	910	6565	2670	13250	4625	3540	3810	13215	14550	3210	3850	7500	22145	2755	4215	H
3830	4150	680	3250	295415	2070	9125	915	13250	2705	8265	1850	31380	15230	3180	3850	11235	22145	2755	5910	H
1760	1300	680	3250	295415	2070	9125	915	13250	2705	8265	1850	31380	15230	3180	3850	11235	22145	2755	5910	H
2875	1300	680	3250	295415	2070	9125	915	13250	2705	8265	1850	31380	15230	3180	3850	11235	22145	2755	5910	H
